# Supplementary material for: Foraging areas, offshore habitat use, and colony overlap by incubating Leach’s storm-petrels Oceanodroma leucorhoa in the Northwest Atlantic
Source: PLoS One. 2018 May 9;13(5):e0194389. doi: 10.1371/journal.pone.0194389 (PMC5942770; doi:10.1371/journal.pone.0194389)
Supplement: S1 Dataset — (XLSX) [file pone.0194389.s001.xlsx]

## Sheet: S1 Dataset
Date	Colony	Individual	Trip_number	Latitude	Longitude
2013-07-07	Baccalieu	115178885	1	50.87	-46.49
2013-07-08	Baccalieu	115178885	1	51.92	-46.87
2013-07-08	Baccalieu	115178885	1	52.74	-45.37
2013-07-09	Baccalieu	115178885	1	53.3	-46.24
2013-07-09	Baccalieu	115178885	1	48.81	-53.57
2013-07-12	Baccalieu	115178885	2	52.57	-45.07
2013-07-14	Baccalieu	115178885	2	52.69	-49.78
2013-07-14	Baccalieu	115178885	2	52.22	-47.95
2013-07-16	Baccalieu	115178885	3	47.17	-46.21
2013-07-17	Baccalieu	115178885	3	48.03	-46.82
2013-07-17	Baccalieu	115178885	3	49.35	-45.19
2013-07-18	Baccalieu	115178885	3	50.4	-47.05
2013-07-19	Baccalieu	115178885	3	48.8	-42.9
2013-07-20	Baccalieu	115178885	3	50.82	-42.77
2013-07-20	Baccalieu	115178885	3	49.08	-45.77
2013-07-21	Baccalieu	115178885	3	49.66	-50.09
2013-07-07	Baccalieu	115176887	1	47.91	-46.15
2013-07-08	Baccalieu	115176887	1	48.14	-43.46
2013-07-08	Baccalieu	115176887	1	46.64	-43.42
2013-07-09	Baccalieu	115176887	1	47.14	-44.74
2013-07-09	Baccalieu	115176887	1	46.04	-47.89
2013-07-10	Baccalieu	115176887	1	46.2	-51.03
2013-07-14	Baccalieu	115176887	2	47.72	-45.52
2013-07-15	Baccalieu	115176887	2	48.27	-44.16
2013-07-15	Baccalieu	115176887	2	46.75	-45.33
2013-07-16	Baccalieu	115176887	2	46.67	-45.38
2013-07-16	Baccalieu	115176887	2	45.72	-46.89
2013-07-17	Baccalieu	115176887	2	46.51	-50.38
2013-07-21	Baccalieu	115176887	3	47.63	-45.79
2013-07-22	Baccalieu	115176887	3	48.88	-47.21
2013-07-22	Baccalieu	115176887	3	49.83	-47.06
2013-07-23	Baccalieu	115176887	3	50.36	-47.95
2013-07-07	Baccalieu	115176890	1	50.42	-45.21
2013-07-08	Baccalieu	115176890	1	51.11	-43.59
2013-07-08	Baccalieu	115176890	1	50.64	-42.99
2013-07-09	Baccalieu	115176890	1	51.18	-44.28
2013-07-09	Baccalieu	115176890	1	50.47	-47.11
2013-07-10	Baccalieu	115176890	1	50.53	-49.49
2013-07-15	Baccalieu	115176890	2	51.09	-45.51
2013-07-16	Baccalieu	115176890	2	51.32	-42.93
2013-07-16	Baccalieu	115176890	2	50.71	-41.58
2013-07-17	Baccalieu	115176890	2	51.44	-42.6
2013-07-17	Baccalieu	115176890	2	50.31	-45.84
2013-07-18	Baccalieu	115176890	2	50.57	-49.23
2013-07-06	Baccalieu	115188024	1	49.44	-45.39
2013-07-07	Baccalieu	115188024	1	50.36	-44.27
2013-07-07	Baccalieu	115188024	1	49.95	-44.02
2013-07-08	Baccalieu	115188024	1	50.67	-46.56
2013-07-08	Baccalieu	115188024	1	51.74	-46.84
2013-07-09	Baccalieu	115188024	1	52.03	-47.82
2013-07-15	Baccalieu	115188024	2	49.45	-46.35
2013-07-16	Baccalieu	115188024	2	49.57	-44.91
2013-07-16	Baccalieu	115188024	2	49.73	-43.21
2013-07-17	Baccalieu	115188024	2	50.69	-44.75
2013-07-17	Baccalieu	115188024	2	50.28	-47.08
2013-07-18	Baccalieu	115188024	2	50.45	-49.16
2013-07-10	Baccalieu	115188054	1	51.19	-45.2
2013-07-11	Baccalieu	115188054	1	52.24	-44.66
2013-07-11	Baccalieu	115188054	1	52.11	-44.46
2013-07-12	Baccalieu	115188054	1	52.31	-44.34
2013-07-12	Baccalieu	115188054	1	51.61	-45.8
2013-07-13	Baccalieu	115188054	1	51.91	-47.85
2013-07-18	Baccalieu	115188054	2	48.64	-42
2013-07-19	Baccalieu	115188054	2	50.58	-43.26
2013-07-19	Baccalieu	115188054	2	51.24	-43.28
2013-07-20	Baccalieu	115188054	2	51.31	-42.53
2013-07-20	Baccalieu	115188054	2	49.29	-45.46
2013-07-21	Baccalieu	115188054	2	50.07	-50.55
2013-07-10	Baccalieu	115188055	1	53.27	-47.12
2013-07-10	Baccalieu	115188055	1	53.88	-45.63
2013-07-10	Baccalieu	115188055	1	53.02	-46.3
2013-07-11	Baccalieu	115188055	1	52.94	-45.63
2013-07-16	Baccalieu	115188055	2	50.41	-44.03
2013-07-17	Baccalieu	115188055	2	51.31	-42.68
2013-07-17	Baccalieu	115188055	2	50.41	-43.09
2013-07-18	Baccalieu	115188055	2	50.76	-44.07
2013-07-18	Baccalieu	115188055	2	50.88	-44.85
2013-07-19	Baccalieu	115188055	2	51.58	-47.77
2014-06-27	Baccalieu	115188516	1	49.3	-49.25
2014-06-28	Baccalieu	115188516	1	49.52	-48.18
2014-06-28	Baccalieu	115188516	1	49.54	-47.12
2014-06-29	Baccalieu	115188516	1	50.31	-49.48
2014-06-30	Baccalieu	115188516	1	49.92	-52.8
2014-06-30	Baccalieu	115188516	1	49.42	-53.76
2014-07-05	Baccalieu	115188516	2	50.08	-44.12
2014-07-06	Baccalieu	115188516	2	50.82	-43.53
2014-07-06	Baccalieu	115188516	2	50.33	-44.03
2014-07-07	Baccalieu	115188516	2	50.5	-44.71
2014-07-07	Baccalieu	115188516	2	50.08	-46.3
2014-07-08	Baccalieu	115188516	2	50.16	-47.56
2014-07-08	Baccalieu	115188516	2	49.98	-49.23
2014-07-09	Baccalieu	115188516	2	50.28	-51.62
2014-07-14	Baccalieu	115188516	3	48.62	-46.34
2014-07-15	Baccalieu	115188516	3	48.54	-43.09
2014-07-15	Baccalieu	115188516	3	46.65	-43
2014-07-16	Baccalieu	115188516	3	47.04	-43.57
2014-07-16	Baccalieu	115188516	3	47.26	-43.84
2014-07-17	Baccalieu	115188516	3	48.61	-48.48
2014-07-17	Baccalieu	115188516	3	50.63	-49.48
2014-07-18	Baccalieu	115188516	3	50.99	-51.08
2014-06-29	Baccalieu	115188560	1	52.74	-50
2014-06-29	Baccalieu	115188560	1	53.22	-49.25
2014-06-30	Baccalieu	115188560	1	52.61	-50.2
2014-06-30	Baccalieu	115188560	1	52.44	-50.22
2014-07-05	Baccalieu	115188560	2	51.74	-46.91
2014-07-06	Baccalieu	115188560	2	52.38	-46.38
2014-07-06	Baccalieu	115188560	2	52.25	-46.21
2014-07-07	Baccalieu	115188560	2	52.75	-48.11
2014-07-08	Baccalieu	115188560	2	52.61	-50.66
2014-07-08	Baccalieu	115188560	2	51.94	-49.57
2014-07-12	Baccalieu	115188560	3	51.09	-48.86
2014-07-13	Baccalieu	115188560	3	52.38	-49.77
2014-07-14	Baccalieu	115188560	3	52.96	-49.77
2014-07-14	Baccalieu	115188560	3	52.93	-49.62
2014-06-24	Baccalieu	115188170	1	45.25	-46.96
2014-06-25	Baccalieu	115188170	1	45.18	-43.98
2014-06-25	Baccalieu	115188170	1	42.41	-45.37
2014-06-26	Baccalieu	115188170	1	42.59	-47.22
2014-06-26	Baccalieu	115188170	1	43.75	-47.36
2014-06-27	Baccalieu	115188170	1	44.94	-51.72
2014-07-02	Baccalieu	115188170	2	45.1	-46.09
2014-07-03	Baccalieu	115188170	2	45.64	-43.86
2014-07-03	Baccalieu	115188170	2	44.26	-43.9
2014-07-04	Baccalieu	115188170	2	45.27	-47.24
2014-07-04	Baccalieu	115188170	2	46.56	-48.45
2014-07-05	Baccalieu	115188170	2	46.86	-50.37
2014-07-10	Baccalieu	115188170	3	45.79	-47.69
2014-07-11	Baccalieu	115188170	3	45.97	-45.23
2014-07-11	Baccalieu	115188170	3	44.73	-44.76
2014-07-12	Baccalieu	115188170	3	46.08	-48.58
2014-07-12	Baccalieu	115188170	3	47.73	-49.67
2014-07-13	Baccalieu	115188170	3	47.96	-50.92
2014-06-24	Baccalieu	115188171	1	46.57	-51.48
2014-06-25	Baccalieu	115188171	1	45.73	-48.52
2014-06-25	Baccalieu	115188171	1	45.53	-45.96
2014-06-26	Baccalieu	115188171	1	46.19	-45.89
2014-06-26	Baccalieu	115188171	1	45.98	-46.24
2014-06-27	Baccalieu	115188171	1	46.99	-50.58
2014-07-03	Baccalieu	115188171	2	44.6	-46.05
2014-07-04	Baccalieu	115188171	2	45.36	-45.65
2014-07-04	Baccalieu	115188171	2	46.22	-43.85
2014-07-05	Baccalieu	115188171	2	47.44	-46.57
2014-07-05	Baccalieu	115188171	2	47.68	-48.9
2014-07-06	Baccalieu	115188171	2	47.55	-50.17
2014-07-09	Baccalieu	115188171	3	45.87	-49.08
2014-07-10	Baccalieu	115188171	3	47.19	-50.67
2014-07-10	Baccalieu	115188171	3	47.72	-51.36
2014-07-11	Baccalieu	115188171	3	47.69	-51.25
2014-07-16	Baccalieu	115188171	4	46.88	-45.05
2014-07-17	Baccalieu	115188171	4	47.61	-44.68
2014-07-17	Baccalieu	115188171	4	47.3	-44.85
2014-07-18	Baccalieu	115188171	4	48.35	-48.25
2014-07-18	Baccalieu	115188171	4	48.6	-51.25
2014-07-19	Baccalieu	115188171	4	48.32	-52.16
2014-06-26	Baccalieu	115188172	1	48.73	-52.72
2014-06-26	Baccalieu	115188172	1	48.82	-48.06
2014-06-27	Baccalieu	115188172	1	49.42	-46.09
2014-06-27	Baccalieu	115188172	1	47.92	-47.22
2014-06-28	Baccalieu	115188172	1	48.23	-49.52
2014-07-02	Baccalieu	115188172	2	47.15	-44.06
2014-07-03	Baccalieu	115188172	2	48.29	-42.71
2014-07-03	Baccalieu	115188172	2	47.26	-43.32
2014-07-04	Baccalieu	115188172	2	47.54	-44.65
2014-07-04	Baccalieu	115188172	2	48.14	-44.9
2014-07-05	Baccalieu	115188172	2	48.83	-47.71
2014-07-05	Baccalieu	115188172	2	47.96	-52.22
2014-07-06	Baccalieu	115188172	2	47.07	-52.39
2014-07-10	Baccalieu	115188172	3	47.96	-45.96
2014-07-11	Baccalieu	115188172	3	48.39	-43.59
2014-07-11	Baccalieu	115188172	3	47.13	-43.48
2014-07-12	Baccalieu	115188172	3	48.22	-47.12
2014-07-12	Baccalieu	115188172	3	49.46	-48.46
2014-07-13	Baccalieu	115188172	3	49.63	-49.74
2014-06-27	Baccalieu	115188173	1	47.65	-48.6
2014-06-28	Baccalieu	115188173	1	48.36	-47.29
2014-06-28	Baccalieu	115188173	1	47.21	-48.23
2014-06-29	Baccalieu	115188173	1	47.2	-48.81
2014-07-03	Baccalieu	115188173	2	48	-47.46
2014-07-04	Baccalieu	115188173	2	49.17	-47.42
2014-07-04	Baccalieu	115188173	2	47.84	-50
2014-07-05	Baccalieu	115188173	2	47.36	-50.01
2014-07-10	Baccalieu	115188173	3	47.56	-47.89
2014-07-11	Baccalieu	115188173	3	48.2	-46.61
2014-07-11	Baccalieu	115188173	3	44.04	-52.15
2014-07-12	Baccalieu	115188173	3	42.83	-53.07
2014-07-12	Baccalieu	115188173	3	44.45	-51.71
2014-07-13	Baccalieu	115188173	3	45.03	-51.73
2014-06-25	Baccalieu	115188175	1	46.67	-47.35
2014-06-26	Baccalieu	115188175	1	47.21	-49.89
2014-06-26	Baccalieu	115188175	1	47.49	-51.97
2014-06-27	Baccalieu	115188175	1	46.8	-50.84
2014-06-27	Baccalieu	115188175	1	48.44	-46.67
2014-06-28	Baccalieu	115188175	1	49.25	-46.09
2014-06-28	Baccalieu	115188175	1	47.74	-48.57
2014-06-29	Baccalieu	115188175	1	47.47	-49.55
2014-07-04	Baccalieu	115188175	2	49.15	-47.48
2014-07-05	Baccalieu	115188175	2	49.76	-47.28
2014-07-05	Baccalieu	115188175	2	49.1	-48.49
2014-07-06	Baccalieu	115188175	2	49.07	-49.01
2014-07-10	Baccalieu	115188175	3	49.27	-48.36
2014-07-11	Baccalieu	115188175	3	50.02	-48.58
2014-07-11	Baccalieu	115188175	3	48.65	-51.48
2014-07-12	Baccalieu	115188175	3	48.32	-52.23
2014-06-25	Baccalieu	115188517	1	48.53	-50.68
2014-06-26	Baccalieu	115188517	1	48.31	-50.84
2014-06-26	Baccalieu	115188517	1	48.23	-51.22
2014-06-27	Baccalieu	115188517	1	47.64	-48.73
2014-06-27	Baccalieu	115188517	1	47.99	-45.62
2014-06-28	Baccalieu	115188517	1	48.67	-45.38
2014-06-28	Baccalieu	115188517	1	49.05	-44.43
2014-06-29	Baccalieu	115188517	1	49.17	-43.73
2014-06-29	Baccalieu	115188517	1	47.44	-46.48
2014-06-30	Baccalieu	115188517	1	48.01	-51.4
2014-07-05	Baccalieu	115188517	2	49.11	-45.59
2014-07-06	Baccalieu	115188517	2	49.66	-44.18
2014-07-06	Baccalieu	115188517	2	48.95	-44.26
2014-07-07	Baccalieu	115188517	2	49.49	-46.23
2014-07-07	Baccalieu	115188517	2	49.74	-47.73
2014-07-08	Baccalieu	115188517	2	49.82	-48.91
2014-07-12	Baccalieu	115188517	3	46.35	-44.43
2014-07-13	Baccalieu	115188517	3	47.16	-42.68
2014-07-13	Baccalieu	115188517	3	47.16	-40.95
2014-07-14	Baccalieu	115188517	3	48.52	-43.94
2014-07-14	Baccalieu	115188517	3	49.32	-45.48
2014-07-15	Baccalieu	115188517	3	49.8	-48.26
2014-07-15	Baccalieu	115188517	3	49.12	-52.35
2014-07-16	Baccalieu	115188517	3	48.45	-52.74
2014-06-25	Baccalieu	115188518	1	46.28	-49.45
2014-06-26	Baccalieu	115188518	1	46.59	-51.57
2014-06-26	Baccalieu	115188518	1	47.52	-52.03
2014-07-02	Baccalieu	115188518	2	46.5	-45.97
2014-07-03	Baccalieu	115188518	2	47.46	-45.07
2014-07-03	Baccalieu	115188518	2	47.03	-45
2014-07-04	Baccalieu	115188518	2	47.89	-48.16
2014-07-04	Baccalieu	115188518	2	49.08	-49.08
2014-07-05	Baccalieu	115188518	2	49.38	-50.91
2014-07-10	Baccalieu	115188518	3	47.63	-46.76
2014-07-11	Baccalieu	115188518	3	48.01	-44.03
2014-07-11	Baccalieu	115188518	3	46.42	-44.08
2014-07-12	Baccalieu	115188518	3	47.28	-46.81
2014-07-12	Baccalieu	115188518	3	48.89	-46.7
2014-07-13	Baccalieu	115188518	3	49.91	-50.34
2014-06-26	Baccalieu	115188519	1	47.15	-49.84
2014-06-28	Baccalieu	115188519	1	46.54	-49.68
2014-06-28	Baccalieu	115188519	1	46.56	-45.56
2014-06-29	Baccalieu	115188519	1	47.54	-45.32
2014-06-29	Baccalieu	115188519	1	46.33	-47.34
2014-06-30	Baccalieu	115188519	1	46.89	-51.35
2014-07-06	Baccalieu	115188519	2	49.62	-46.97
2014-07-07	Baccalieu	115188519	2	50.32	-43.76
2014-07-07	Baccalieu	115188519	2	48.43	-44.38
2014-07-08	Baccalieu	115188519	2	48.88	-46.36
2014-07-08	Baccalieu	115188519	2	47.73	-50.53
2014-07-09	Baccalieu	115188519	2	47.04	-51.24
2014-07-15	Baccalieu	115188519	3	46.28	-45.28
2014-07-16	Baccalieu	115188519	3	47.35	-45.38
2014-07-16	Baccalieu	115188519	3	47.06	-45.98
2014-07-17	Baccalieu	115188519	3	47.42	-47.14
2014-06-30	Baccalieu	115188558	1	48.1	-49.97
2014-07-01	Baccalieu	115188558	1	48.18	-46.17
2014-07-01	Baccalieu	115188558	1	45.65	-46.98
2014-07-02	Baccalieu	115188558	1	46.37	-50.27
2014-07-02	Baccalieu	115188558	1	47.34	-51.86
2014-07-03	Baccalieu	115188558	1	47.11	-52.01
2014-07-08	Baccalieu	115188558	2	44.8	-47.03
2014-07-09	Baccalieu	115188558	2	45.17	-45.38
2014-07-09	Baccalieu	115188558	2	43.25	-46.64
2014-07-10	Baccalieu	115188558	2	43.99	-49.84
2014-07-10	Baccalieu	115188558	2	45.58	-50.63
2014-07-11	Baccalieu	115188558	2	45.96	-52.19
2014-06-26	Baccalieu	115188179	1	51.85	-49.84
2014-06-26	Baccalieu	115188179	1	52.42	-49.94
2014-06-27	Baccalieu	115188179	1	52.69	-49.39
2014-06-27	Baccalieu	115188179	1	52.77	-49.38
2014-07-02	Baccalieu	115188179	2	51.95	-51.79
2014-07-02	Baccalieu	115188179	2	51.4	-48.43
2014-07-02	Baccalieu	115188179	2	50.87	-46.27
2014-07-03	Baccalieu	115188179	2	51.64	-47.66
2014-07-03	Baccalieu	115188179	2	51.33	-49.81
2014-07-04	Baccalieu	115188179	2	51.2	-50.72
2014-06-26	Baccalieu	115188556	1	47.54	-46.94
2014-06-27	Baccalieu	115188556	1	48.67	-47.35
2014-06-27	Baccalieu	115188556	1	49.28	-46.57
2014-06-28	Baccalieu	115188556	1	49.64	-47.3
2014-06-28	Baccalieu	115188556	1	49.22	-48.97
2014-06-29	Baccalieu	115188556	1	48.95	-49.05
2014-06-29	Baccalieu	115188556	1	47.2	-52.56
2013-07-12	Bon Portage	790100829	1	40.9	-62.86
2013-07-12	Bon Portage	790100829	1	41.09	-62.99
2013-07-13	Bon Portage	790100829	1	40.75	-63.78
2013-07-13	Bon Portage	790100829	1	40.8	-64.73
2013-07-14	Bon Portage	790100829	1	41.74	-64.65
2013-07-14	Bon Portage	790100829	1	42.03	-65.52
2013-07-18	Bon Portage	790100829	2	38.27	-62.88
2013-07-19	Bon Portage	790100829	2	38.82	-63.33
2013-07-20	Bon Portage	790100829	2	40.15	-62.54
2013-07-20	Bon Portage	790100829	2	40.52	-62.79
2013-07-21	Bon Portage	790100829	2	40.54	-63.3
2013-07-21	Bon Portage	790100829	2	41.25	-65.83
2013-07-25	Bon Portage	790100829	3	39.26	-62.56
2013-07-26	Bon Portage	790100829	3	40.58	-62.16
2013-07-26	Bon Portage	790100829	3	40.38	-61.98
2013-07-27	Bon Portage	790100829	3	41.16	-63.05
2013-07-28	Bon Portage	790100829	3	41.62	-63.96
2013-07-28	Bon Portage	790100829	3	41.3	-64.02
2013-07-15	Bon Portage	790101898	1	41.67	-64.38
2013-07-15	Bon Portage	790101898	1	41.24	-62.79
2013-07-16	Bon Portage	790101898	1	40.92	-61.87
2013-07-16	Bon Portage	790101898	1	41.22	-61.87
2013-07-17	Bon Portage	790101898	1	41.35	-61.97
2013-07-17	Bon Portage	790101898	1	42.13	-64.46
2013-07-24	Bon Portage	790101898	2	41	-65
2013-07-24	Bon Portage	790101898	2	40.94	-65.16
2013-07-25	Bon Portage	790101898	2	40.09	-66.61
2013-07-25	Bon Portage	790101898	2	39.23	-65.85
2013-07-26	Bon Portage	790101898	2	40.38	-64.16
2013-07-26	Bon Portage	790101898	2	41.64	-65.85
2013-07-11	Bon Portage	790102164	1	41.58	-58.51
2013-07-12	Bon Portage	790102164	1	42.56	-57.2
2013-07-12	Bon Portage	790102164	1	42.12	-56.54
2013-07-13	Bon Portage	790102164	1	42.32	-55.88
2013-07-13	Bon Portage	790102164	1	42.11	-55.55
2013-07-14	Bon Portage	790102164	1	42.96	-57.32
2013-07-14	Bon Portage	790102164	1	42.12	-60.28
2013-07-15	Bon Portage	790102164	1	42.4	-63.46
2013-07-20	Bon Portage	790102164	2	42.12	-61.11
2013-07-20	Bon Portage	790102164	2	42.11	-59.53
2013-07-20	Bon Portage	790102164	2	41.15	-59.15
2013-07-21	Bon Portage	790102164	2	41.74	-59.75
2013-07-21	Bon Portage	790102164	2	40.8	-61.51
2013-07-22	Bon Portage	790102164	2	41.46	-64.4
2013-07-27	Bon Portage	790102164	3	41.02	-65.02
2013-07-27	Bon Portage	790102164	3	41.22	-65.76
2013-07-15	Bon Portage	790102174	1	40.32	-66.57
2013-07-15	Bon Portage	790102174	1	39.6	-66.68
2013-07-16	Bon Portage	790102174	1	39.36	-67.3
2013-07-16	Bon Portage	790102174	1	39.62	-68.66
2013-07-17	Bon Portage	790102174	1	41.48	-68.03
2013-07-17	Bon Portage	790102174	1	41.35	-67.04
2013-07-18	Bon Portage	790102174	1	41.71	-65.88
2013-07-18	Bon Portage	790102174	1	42.37	-66.68
2013-07-24	Bon Portage	790102174	2	42.06	-66.71
2013-07-24	Bon Portage	790102174	2	41.73	-66.92
2013-07-25	Bon Portage	790102174	2	41.2	-68.08
2013-07-25	Bon Portage	790102174	2	40.47	-67.33
2013-07-26	Bon Portage	790102174	2	39.79	-67.64
2013-07-26	Bon Portage	790102174	2	39.44	-67.1
2013-07-27	Bon Portage	790102174	2	40.04	-66.27
2013-07-27	Bon Portage	790102174	2	40.72	-67.14
2013-08-04	Bon Portage	790102244	1	41.21	-63.39
2013-08-05	Bon Portage	790102244	1	41.43	-63.01
2013-08-05	Bon Portage	790102244	1	42.16	-61.86
2013-08-06	Bon Portage	790102244	1	42.95	-61.65
2013-08-06	Bon Portage	790102244	1	41.6	-62.8
2013-08-07	Bon Portage	790102244	1	41.79	-63.42
2013-08-07	Bon Portage	790102244	1	42.41	-63.41
2013-08-08	Bon Portage	790102244	1	42.84	-63.42
2013-08-08	Bon Portage	790102244	1	41.4	-64.82
2013-08-09	Bon Portage	790102244	1	40.79	-63.94
2013-08-16	Bon Portage	790102244	2	40.68	-63.74
2013-08-16	Bon Portage	790102244	2	40.3	-63.27
2013-08-17	Bon Portage	790102244	2	40.9	-62.91
2013-08-17	Bon Portage	790102244	2	40.3	-62.96
2013-08-18	Bon Portage	790102244	2	41.24	-63.72
2013-08-24	Bon Portage	790102244	3	41.25	-63.88
2013-08-25	Bon Portage	790102244	3	41.87	-64.26
2013-08-27	Bon Portage	790102244	4	37.96	-63.61
2013-08-28	Bon Portage	790102244	4	38.58	-63.36
2013-08-28	Bon Portage	790102244	4	38.11	-63.3
2013-08-29	Bon Portage	790102244	4	39.8	-64.43
2013-08-29	Bon Portage	790102244	4	40.95	-64.84
2013-08-30	Bon Portage	790102244	4	41.15	-64.48
2013-08-30	Bon Portage	790102244	4	41.84	-63.66
2013-08-31	Bon Portage	790102244	4	42.34	-62.42
2013-08-31	Bon Portage	790102244	4	38.81	-62.99
2013-09-01	Bon Portage	790102244	4	40.13	-64.15
2013-07-13	Bon Portage	2393	1	39.23	-65.86
2013-07-13	Bon Portage	2393	1	38.55	-64.62
2013-07-14	Bon Portage	2393	1	38.12	-64.07
2013-07-14	Bon Portage	2393	1	38.45	-64.45
2013-07-15	Bon Portage	2393	1	38.18	-65.34
2013-07-15	Bon Portage	2393	1	38.15	-66.17
2013-07-16	Bon Portage	2393	1	40	-65.03
2013-07-16	Bon Portage	2393	1	40.55	-65.5
2013-07-17	Bon Portage	2393	1	41.62	-64.87
2013-07-17	Bon Portage	2393	1	41.85	-64.94
2013-07-22	Bon Portage	2393	2	40.75	-64.51
2013-07-22	Bon Portage	2393	2	40.57	-63.34
2013-07-22	Bon Portage	2393	2	39.58	-63.3
2013-07-23	Bon Portage	2393	2	40.3	-64.45
2013-08-04	Bon Portage	260102422	1	43.37	-65.77
2013-08-04	Bon Portage	260102422	1	42.67	-64.84
2013-08-04	Bon Portage	260102422	1	40.72	-65.92
2013-08-05	Bon Portage	260102422	1	40.72	-66.09
2013-08-05	Bon Portage	260102422	1	40.96	-66
2013-08-06	Bon Portage	260102422	1	41.47	-66.15
2013-08-07	Bon Portage	260102422	1	42	-66.2
2013-08-07	Bon Portage	260102422	1	41.95	-66.12
2013-08-08	Bon Portage	260102422	1	43.27	-65.19
2013-08-08	Bon Portage	260102422	2	43.41	-64.57
2013-08-08	Bon Portage	260102422	2	41.64	-65.72
2013-08-09	Bon Portage	260102422	2	41.02	-64.52
2013-08-09	Bon Portage	260102422	2	39.15	-64.95
2013-08-10	Bon Portage	260102422	2	40	-66.19
2013-08-10	Bon Portage	260102422	2	42.25	-65.35
2013-08-11	Bon Portage	260102422	2	43.25	-65.68
2013-07-12	Bon Portage	260102445	1	42.09	-61.22
2013-07-12	Bon Portage	260102445	1	42.41	-60.4
2013-07-12	Bon Portage	260102445	1	41.8	-60.39
2013-07-13	Bon Portage	260102445	1	41.78	-59.73
2013-07-13	Bon Portage	260102445	1	41.68	-59.23
2013-07-14	Bon Portage	260102445	1	42.78	-61.5
2013-07-15	Bon Portage	260102445	1	42.63	-64.26
2013-07-15	Bon Portage	260102445	1	42.12	-65.46
2013-07-19	Bon Portage	260102445	3	40.37	-60.3
2013-07-20	Bon Portage	260102445	3	41.01	-59.86
2013-07-20	Bon Portage	260102445	3	41.39	-58.98
2013-07-21	Bon Portage	260102445	3	42.13	-59.45
2013-07-21	Bon Portage	260102445	3	40.42	-61.97
2013-07-22	Bon Portage	260102445	3	40.77	-64.72
2013-07-27	Bon Portage	260102445	4	41.1	-61.26
2013-07-28	Bon Portage	260102445	4	42.75	-63.02
2013-07-13	Bon Portage	260102493	1	40.39	-65.02
2013-07-13	Bon Portage	260102493	1	39.56	-61.25
2013-07-13	Bon Portage	260102493	1	37.79	-59.53
2013-07-14	Bon Portage	260102493	1	39.19	-61
2013-07-14	Bon Portage	260102493	1	40.5	-60.93
2013-07-15	Bon Portage	260102493	1	40.71	-60.87
2013-07-15	Bon Portage	260102493	1	41.39	-59.99
2013-07-16	Bon Portage	260102493	1	42.88	-62.98
2013-07-20	Bon Portage	260102493	2	41.54	-63.41
2013-07-20	Bon Portage	260102493	2	41.58	-62.83
2013-07-20	Bon Portage	260102493	2	40.92	-63.04
2013-07-21	Bon Portage	260102493	2	41.65	-64.58
2013-07-26	Bon Portage	260102493	3	41.36	-63.64
2013-07-27	Bon Portage	260102493	3	41.3	-62.81
2013-07-27	Bon Portage	260102493	3	41.25	-62.03
2013-07-28	Bon Portage	260102493	3	41.78	-61.78
2013-07-28	Bon Portage	260102493	3	41.35	-62
2013-07-29	Bon Portage	260102493	3	42.37	-64
2013-07-14	Bon Portage	260102751	1	40.92	-60.54
2013-07-14	Bon Portage	260102751	1	41.94	-61.29
2013-07-15	Bon Portage	260102751	1	41.98	-62.22
2013-07-15	Bon Portage	260102751	1	41.34	-61.22
2013-07-15	Bon Portage	260102751	1	40.81	-60.9
2013-07-16	Bon Portage	260102751	1	41.46	-61.88
2013-07-17	Bon Portage	260102751	1	41.74	-62.78
2013-07-17	Bon Portage	260102751	1	41.96	-64.38
2013-07-23	Bon Portage	260102751	2	40.56	-63.12
2013-07-23	Bon Portage	260102751	2	40.72	-63.47
2013-07-24	Bon Portage	260102751	2	41.47	-63.25
2013-07-24	Bon Portage	260102751	2	41.28	-62.51
2013-07-24	Bon Portage	260102751	2	38.81	-64.55
2013-07-25	Bon Portage	260102751	2	38.75	-65.73
2013-07-11	Bon Portage	260102752	1	41.15	-64.54
2013-07-11	Bon Portage	260102752	1	40.61	-62.56
2013-07-12	Bon Portage	260102752	1	40.19	-61.32
2013-07-12	Bon Portage	260102752	1	40.91	-62.26
2013-07-13	Bon Portage	260102752	1	40.91	-63.41
2013-07-13	Bon Portage	260102752	1	40.35	-62.93
2013-07-14	Bon Portage	260102752	1	41.41	-61.3
2013-07-14	Bon Portage	260102752	1	42.36	-62.69
2013-07-15	Bon Portage	260102752	1	42.16	-64.59
2013-07-15	Bon Portage	260102752	1	42.08	-66.26
2013-07-20	Bon Portage	260102752	2	38.34	-64.27
2013-07-21	Bon Portage	260102752	2	38.49	-65.11
2013-07-22	Bon Portage	260102752	2	40.78	-63.62
2013-07-22	Bon Portage	260102752	2	41.62	-64.52
2013-07-27	Bon Portage	260102752	3	40.86	-64.6
2013-07-27	Bon Portage	260102752	3	41.35	-65.97
2013-07-13	Bon Portage	260102754	1	41.29	-63.36
2013-07-13	Bon Portage	260102754	1	41.75	-63.72
2013-07-14	Bon Portage	260102754	1	41.78	-64.26
2013-07-14	Bon Portage	260102754	1	41.42	-63.7
2013-07-15	Bon Portage	260102754	1	41.23	-63.61
2013-07-15	Bon Portage	260102754	1	41.81	-65.33
2013-07-16	Bon Portage	260102754	1	42.85	-65.91
2013-07-16	Bon Portage	260102754	1	42.71	-66.06
2013-07-14	Bon Portage	260102755	1	40.43	-61
2013-07-14	Bon Portage	260102755	1	40.7	-59.16
2013-07-14	Bon Portage	260102755	1	42.97	-54.28
2013-07-15	Bon Portage	260102755	1	44.12	-52.57
2013-07-15	Bon Portage	260102755	1	42.92	-52.6
2013-07-16	Bon Portage	260102755	1	43.22	-52.91
2013-07-16	Bon Portage	260102755	1	41.61	-55.42
2013-07-17	Bon Portage	260102755	1	42.46	-59.89
2013-07-18	Bon Portage	260102755	1	42.59	-64.49
2013-07-18	Bon Portage	260102755	1	41.53	-65.89
2013-07-23	Bon Portage	260102755	2	41.29	-62.83
2013-07-23	Bon Portage	260102755	2	40.7	-60.44
2013-07-23	Bon Portage	260102755	2	37.63	-61.44
2013-07-24	Bon Portage	260102755	2	39.03	-65.22
2013-07-28	Bon Portage	260102755	3	41.49	-59.24
2013-07-29	Bon Portage	260102755	3	42.41	-58.75
2013-07-29	Bon Portage	260102755	3	41.36	-59.45
2013-07-30	Bon Portage	260102755	3	42.53	-62.36
2013-07-14	Bon Portage	260102757	1	39.17	-67.07
2013-07-14	Bon Portage	260102757	1	38.9	-67.9
2013-07-15	Bon Portage	260102757	1	39.57	-68.16
2013-07-15	Bon Portage	260102757	1	39.48	-68.19
2013-07-16	Bon Portage	260102757	1	40.05	-67.77
2013-07-16	Bon Portage	260102757	1	40.16	-67.68
2013-07-17	Bon Portage	260102757	1	40.37	-67.58
2013-07-17	Bon Portage	260102757	1	40.28	-67.28
2013-07-20	Bon Portage	260102757	2	38.96	-63.82
2013-07-21	Bon Portage	260102757	2	39.3	-64.38
2013-07-22	Bon Portage	260102757	2	39.94	-64.54
2013-07-22	Bon Portage	260102757	2	40.28	-65.62
2013-07-27	Bon Portage	260102757	3	41.28	-61.06
2013-07-28	Bon Portage	260102757	3	41.65	-59.46
2013-07-28	Bon Portage	260102757	3	39.7	-59.94
2013-07-29	Bon Portage	260102757	3	39.82	-59.95
2013-07-29	Bon Portage	260102757	3	39.32	-60.45
2013-07-30	Bon Portage	260102757	3	40.83	-63.73
2014-07-14	Bon Portage	260102122	1	40.61	-64.23
2014-07-14	Bon Portage	260102122	1	39.99	-63.53
2014-07-15	Bon Portage	260102122	1	38.3	-65
2014-07-15	Bon Portage	260102122	1	38.39	-66.73
2014-07-16	Bon Portage	260102122	1	38.99	-67.98
2014-07-16	Bon Portage	260102122	1	38.72	-68.56
2014-07-17	Bon Portage	260102122	1	39.68	-68.25
2014-07-17	Bon Portage	260102122	1	40.16	-69.29
2014-07-18	Bon Portage	260102122	1	42.28	-67.97
2014-07-18	Bon Portage	260102122	1	42.65	-67.79
2014-07-19	Bon Portage	260102122	1	42.62	-67.93
2014-07-19	Bon Portage	260102122	1	42.2	-66.83
2014-07-24	Bon Portage	260102122	2	41.34	-67.12
2014-07-24	Bon Portage	260102122	2	41.07	-67.96
2014-07-25	Bon Portage	260102122	2	42.14	-67.89
2014-07-25	Bon Portage	260102122	2	42.05	-67.57
2014-07-26	Bon Portage	260102122	2	42.29	-67.32
2014-07-26	Bon Portage	260102122	2	42.5	-67.64
2014-07-27	Bon Portage	260102122	2	43.33	-67.35
2014-07-27	Bon Portage	260102122	2	42.93	-65.96
2014-07-14	Bon Portage	260102094	1	42.04	-65.24
2014-07-14	Bon Portage	260102094	1	41.22	-63.89
2014-07-15	Bon Portage	260102094	1	40.81	-63.28
2014-07-15	Bon Portage	260102094	1	41.38	-64.37
2014-07-19	Bon Portage	260102094	2	42.94	-65.64
2014-07-19	Bon Portage	260102094	2	42.97	-65.24
2014-07-18	Bon Portage	260102617	1	40.22	-63.77
2014-07-18	Bon Portage	260102617	1	40.18	-62.7
2014-07-18	Bon Portage	260102617	1	40	-61.85
2014-07-19	Bon Portage	260102617	1	41.5	-64.52
2014-07-23	Bon Portage	260102617	2	41.96	-61.74
2014-07-24	Bon Portage	260102617	2	42.38	-60.36
2014-07-24	Bon Portage	260102617	2	40.96	-60.64
2014-07-25	Bon Portage	260102617	2	41.48	-61.51
2014-07-25	Bon Portage	260102617	2	42.13	-61.64
2014-07-26	Bon Portage	260102617	2	43.25	-64.05
2014-07-31	Bon Portage	260102617	3	42.7	-66.81
2014-07-31	Bon Portage	260102617	3	42.42	-66.58
2014-08-20	Bon Portage	790101729	1	41	-65.97
2014-08-21	Bon Portage	790101729	1	40.96	-65.92
2014-08-21	Bon Portage	790101729	1	40.05	-66.45
2014-08-22	Bon Portage	790101729	1	40.09	-66.06
2014-08-22	Bon Portage	790101729	1	39.99	-65.67
2014-08-23	Bon Portage	790101729	1	41.37	-66.44
2014-07-14	Bon Portage	790100829	1	40.76	-64.78
2014-07-14	Bon Portage	790100829	1	39.65	-62.9
2014-07-14	Bon Portage	790100829	1	39.14	-61.65
2014-07-15	Bon Portage	790100829	1	39.16	-59.89
2014-07-15	Bon Portage	790100829	1	38.57	-58.82
2014-07-16	Bon Portage	790100829	1	40.15	-61.47
2014-07-17	Bon Portage	790100829	1	41.6	-62.6
2014-07-17	Bon Portage	790100829	1	41.66	-63.92
2014-07-22	Bon Portage	790100829	2	40.79	-65.03
2014-07-22	Bon Portage	790100829	2	40.35	-63.66
2014-07-22	Bon Portage	790100829	2	39.84	-62.87
2014-07-23	Bon Portage	790100829	2	40.46	-62.98
2014-07-23	Bon Portage	790100829	2	40.53	-63.02
2014-07-24	Bon Portage	790100829	2	41.45	-64.77
2014-07-30	Bon Portage	790100829	3	40.69	-66.45
2014-07-30	Bon Portage	790100829	3	39.83	-65.4
2014-07-30	Bon Portage	790100829	3	39.36	-64.83
2014-07-31	Bon Portage	790100829	3	39.92	-64.74
2014-07-31	Bon Portage	790100829	3	39.75	-64.81
2014-08-01	Bon Portage	790100829	3	40.74	-66.38
2014-07-14	Bon Portage	260102083	1	41.9	-62.68
2014-07-14	Bon Portage	260102083	1	41.62	-62.4
2014-07-15	Bon Portage	260102083	1	42.24	-61.55
2014-07-15	Bon Portage	260102083	1	42.27	-60.83
2014-07-15	Bon Portage	260102083	1	41.15	-61.57
2014-07-16	Bon Portage	260102083	1	41.88	-63.84
2014-07-21	Bon Portage	260102083	2	41.21	-62.7
2014-07-22	Bon Portage	260102083	2	41.71	-62.48
2014-07-22	Bon Portage	260102083	2	41.41	-62.63
2014-07-23	Bon Portage	260102083	2	41.59	-62.52
2014-07-23	Bon Portage	260102083	2	41.48	-62.56
2014-07-24	Bon Portage	260102083	2	41.6	-62.15
2014-07-24	Bon Portage	260102083	2	39.62	-63.98
2014-07-25	Bon Portage	260102083	2	40.05	-66.18
2014-07-30	Bon Portage	260102083	3	39.74	-63.02
2014-07-31	Bon Portage	260102083	3	40.41	-63.03
2014-07-31	Bon Portage	260102083	3	40.41	-63.03
2014-08-01	Bon Portage	260102083	3	41.59	-65
2014-08-04	Bon Portage	260102083	4	39.19	-62.8
2014-08-05	Bon Portage	260102083	4	40.29	-63.01
2014-08-05	Bon Portage	260102083	4	41.05	-62.48
2014-08-06	Bon Portage	260102083	4	42.19	-63.6
2014-07-15	Bon Portage	260102439	1	41.91	-64.59
2014-07-15	Bon Portage	260102439	1	41.3	-62.48
2014-07-15	Bon Portage	260102439	1	39.51	-62.55
2014-07-16	Bon Portage	260102439	1	40.17	-63.85
2014-07-17	Bon Portage	260102439	1	40.47	-65.04
2014-07-17	Bon Portage	260102439	1	40.12	-65.29
2014-07-18	Bon Portage	260102439	1	40.13	-65.79
2014-07-18	Bon Portage	260102439	1	40.28	-66.72
2014-07-23	Bon Portage	260102439	2	39.99	-64.1
2014-07-24	Bon Portage	260102439	2	40.04	-63.85
2014-07-24	Bon Portage	260102439	2	39.09	-64.65
2014-07-25	Bon Portage	260102439	2	39.15	-64.88
2014-07-25	Bon Portage	260102439	2	38.98	-65.29
2014-07-26	Bon Portage	260102439	2	39.88	-67.18
2014-07-14	Bon Portage	260102760	1	42.95	-65.77
2014-07-14	Bon Portage	260102760	1	42.63	-64.89
2014-07-15	Bon Portage	260102760	1	41.74	-65.43
2014-07-15	Bon Portage	260102760	1	41.48	-65.23
2014-07-16	Bon Portage	260102760	1	41.71	-64.98
2014-07-16	Bon Portage	260102760	1	41.92	-65.39
2014-07-17	Bon Portage	260102760	1	42.21	-65.67
2014-07-17	Bon Portage	260102760	1	42.04	-65.46
2014-07-18	Bon Portage	260102760	1	42.49	-64.95
2014-07-18	Bon Portage	260102760	1	42.74	-65.26
2014-07-19	Bon Portage	260102760	1	43.19	-65.26
2014-07-19	Bon Portage	260102760	1	43.13	-65.09
2014-07-22	Bon Portage	260102760	2	43.61	-65.83
2014-07-22	Bon Portage	260102760	2	43.56	-64.85
2014-07-23	Bon Portage	260102760	2	42.47	-65.58
2014-07-23	Bon Portage	260102760	2	42.2	-65.56
2014-07-24	Bon Portage	260102760	2	42.15	-65.93
2014-07-24	Bon Portage	260102760	2	42.05	-66.03
2014-07-14	Bon Portage	260102819	1	42.53	-61.7
2014-07-14	Bon Portage	260102819	1	42.58	-61.01
2014-07-14	Bon Portage	260102819	1	42.99	-59.76
2014-07-15	Bon Portage	260102819	1	43.75	-60.3
2014-07-16	Bon Portage	260102819	1	43.23	-61.84
2014-07-16	Bon Portage	260102819	1	43.28	-63.55
2014-07-21	Bon Portage	260102819	2	42.08	-60.86
2014-07-22	Bon Portage	260102819	2	42.84	-60.18
2014-07-22	Bon Portage	260102819	2	43.01	-59.3
2014-07-23	Bon Portage	260102819	2	43.65	-59.49
2014-07-23	Bon Portage	260102819	2	43.02	-60.48
2014-07-24	Bon Portage	260102819	2	43.73	-62.72
2014-07-17	Bon Portage	260102442	1	40.75	-66.97
2014-07-17	Bon Portage	260102442	1	40.16	-66.63
2014-07-18	Bon Portage	260102442	1	40.86	-65.7
2014-07-18	Bon Portage	260102442	1	41.46	-66.52
2014-07-23	Bon Portage	260102442	2	41.89	-66.37
2014-07-23	Bon Portage	260102442	2	41.5	-66.28
2014-07-14	Bon Portage	260102754	1	41.88	-59.4
2014-07-15	Bon Portage	260102754	1	42.45	-59.34
2014-07-15	Bon Portage	260102754	1	41.9	-60.03
2014-07-16	Bon Portage	260102754	1	42.73	-62.62
2014-07-19	Bon Portage	260102754	2	41.19	-61.21
2014-07-20	Bon Portage	260102754	2	42.3	-62.98
2014-07-14	Bon Portage	260102114	1	42.15	-66.3
2014-07-14	Bon Portage	260102114	1	41.83	-66.58
2014-07-15	Bon Portage	260102114	1	42.71	-65.93
2014-07-15	Bon Portage	260102114	1	42.99	-66.2
2014-07-16	Bon Portage	260102114	1	43.22	-66.42
2014-07-16	Bon Portage	260102114	1	43.11	-66.34
2014-07-15	Bon Portage	260102587	1	41.71	-67.8
2014-07-15	Bon Portage	260102587	1	41.31	-67.8
2014-07-16	Bon Portage	260102587	1	41.81	-67.41
2014-07-16	Bon Portage	260102587	1	41.74	-66.82
2014-07-17	Bon Portage	260102587	1	40.84	-67.61
2014-07-17	Bon Portage	260102587	1	40.4	-67.17
2014-07-22	Bon Portage	260102587	2	41.6	-66.48
2014-07-22	Bon Portage	260102587	2	41.32	-65.95
2014-07-23	Bon Portage	260102587	2	41.84	-65.12
2014-07-23	Bon Portage	260102587	2	42.32	-65.64
2014-07-14	Bon Portage	260102125	1	42.02	-62.78
2014-07-14	Bon Portage	260102125	1	41.76	-61.55
2014-07-14	Bon Portage	260102125	1	40.99	-61.3
2014-07-15	Bon Portage	260102125	1	41.94	-63.28
2014-07-19	Bon Portage	260102125	2	40.94	-62.63
2014-07-20	Bon Portage	260102125	2	40.45	-60.84
2014-07-20	Bon Portage	260102125	2	37.73	-62.09
2014-07-21	Bon Portage	260102125	2	37.92	-63.18
2014-07-21	Bon Portage	260102125	2	39.9	-62.13
2014-07-22	Bon Portage	260102125	2	41.48	-64.64
2014-07-16	Bon Portage	260102842	1	40.48	-66.84
2014-07-16	Bon Portage	260102842	1	39.86	-66.14
2014-07-17	Bon Portage	260102842	1	39.7	-65.87
2014-07-17	Bon Portage	260102842	1	39.69	-65.61
2014-07-20	Bon Portage	260102842	2	40.39	-68.18
2014-07-20	Bon Portage	260102842	2	39.51	-66.89
2014-07-24	Bon Portage	260102842	3	40.61	-65.86
2014-07-24	Bon Portage	260102842	3	39.94	-64.58
2014-07-16	Bon Portage	260102911	1	43.04	-60.21
2014-07-16	Bon Portage	260102911	1	43.81	-59.85
2014-07-16	Bon Portage	260102911	1	43.81	-59.5
2014-07-17	Bon Portage	260102911	1	43.99	-59.02
2014-07-17	Bon Portage	260102911	1	43.29	-59.52
2014-07-18	Bon Portage	260102911	1	43.68	-60.52
2014-07-19	Bon Portage	260102911	1	43.22	-62.46
2014-07-19	Bon Portage	260102911	1	43.05	-63.9
2014-07-25	Bon Portage	260102911	2	41.43	-63.08
2014-07-26	Bon Portage	260102911	2	42.05	-61.91
2014-07-26	Bon Portage	260102911	2	40.39	-62.6
2014-07-27	Bon Portage	260102911	2	41.13	-64.39
2014-07-30	Bon Portage	260102911	3	40.66	-63.47
2014-07-31	Bon Portage	260102911	3	41.88	-65.08
2014-08-02	Bon Portage	260102911	4	42.42	-62.94
2014-08-03	Bon Portage	260102911	4	43.21	-63.33
2013-07-05	Country	790102448	1	42.03	-57.66
2013-07-06	Country	790102448	1	41.46	-55.44
2013-07-06	Country	790102448	1	40.45	-54.65
2013-07-07	Country	790102448	1	40.27	-52.88
2013-07-07	Country	790102448	1	38.97	-52.83
2013-07-08	Country	790102448	1	39.35	-53.45
2013-07-08	Country	790102448	1	40.18	-53.04
2013-07-09	Country	790102448	1	41.44	-56.08
2013-07-09	Country	790102448	1	42.25	-58.04
2013-07-10	Country	790102448	1	42.18	-59.22
2013-07-15	Country	790102448	2	44.52	-60.14
2013-07-15	Country	790102448	2	43.69	-56.54
2013-07-15	Country	790102448	2	41.14	-56.42
2013-07-16	Country	790102448	2	41.36	-56.29
2013-07-16	Country	790102448	2	40.91	-56.77
2013-07-17	Country	790102448	2	41.84	-59.38
2013-07-18	Country	790102448	2	42.23	-61.78
2013-07-18	Country	790102448	2	41.58	-62.25
2013-07-04	Country	790102466	1	41.91	-55.21
2013-07-05	Country	790102466	1	41.81	-53.51
2013-07-05	Country	790102466	1	40.43	-53.77
2013-07-06	Country	790102466	1	41.47	-56.94
2013-07-06	Country	790102466	1	43.54	-57.15
2013-07-07	Country	790102466	1	44.38	-59.92
2013-07-12	Country	790102466	2	44.36	-57.28
2013-07-12	Country	790102466	2	44.02	-53.69
2013-07-12	Country	790102466	2	42.33	-52.54
2013-07-13	Country	790102466	2	42.17	-50.26
2013-07-13	Country	790102466	2	40.62	-50.08
2013-07-14	Country	790102466	2	41.19	-51
2013-07-14	Country	790102466	2	40.21	-53.21
2013-07-15	Country	790102466	2	41.59	-58.91
2013-07-16	Country	790102466	2	44.59	-60.71
2013-07-16	Country	790102466	2	44.16	-61.06
2013-07-17	Country	790102466	2	44.62	-61.04
2013-07-17	Country	790102466	2	44.5	-60.62
2013-07-06	Country	790102491	1	43.28	-56.23
2013-07-07	Country	790102491	1	43.09	-53.38
2013-07-07	Country	790102491	1	42.61	-51.26
2013-07-08	Country	790102491	1	42.76	-49.16
2013-07-08	Country	790102491	1	40.98	-49.61
2013-07-09	Country	790102491	1	42.18	-53.43
2013-07-09	Country	790102491	1	43.18	-55.85
2013-07-10	Country	790102491	1	43.37	-58.34
2013-07-16	Country	790102491	2	43.2	-56.28
2013-07-17	Country	790102491	2	43.54	-54.62
2013-07-17	Country	790102491	2	42.5	-54.39
2013-07-18	Country	790102491	2	43.9	-57.91
2013-07-07	Country	260102647	1	44.29	-57.56
2013-07-07	Country	260102647	1	44.43	-57.05
2013-07-08	Country	260102647	1	44.24	-57.01
2013-07-08	Country	260102647	1	43.95	-55.96
2013-07-08	Country	260102647	1	42.37	-57.25
2013-07-09	Country	260102647	1	43.22	-60.89
2013-07-14	Country	260102647	2	43.64	-57.69
2013-07-15	Country	260102647	2	43.81	-57.14
2013-07-15	Country	260102647	2	44.22	-56.02
2013-07-16	Country	260102647	2	44.02	-53.5
2013-07-16	Country	260102647	2	41.83	-54.02
2013-07-17	Country	260102647	2	42.2	-54.97
2013-07-17	Country	260102647	2	43.19	-54.59
2013-07-18	Country	260102647	2	43.7	-55.12
2013-07-18	Country	260102647	2	43.45	-56.03
2013-07-19	Country	260102647	2	44.08	-58.23
2013-07-20	Country	260102647	2	43.51	-61.56
2013-07-20	Country	260102647	2	42.55	-61.93
2013-07-21	Country	260102647	2	43.13	-61.84
2013-07-21	Country	260102647	2	43.66	-63.43
2013-07-04	Country	260102658	1	42.71	-54.03
2013-07-05	Country	260102658	1	42.95	-51.93
2013-07-05	Country	260102658	1	41.61	-51.83
2013-07-06	Country	260102658	1	42.56	-54.49
2013-07-06	Country	260102658	1	43.66	-55.55
2013-07-07	Country	260102658	1	44.53	-59.31
2013-07-11	Country	260102658	2	43.78	-56.56
2013-07-12	Country	260102658	2	44.02	-53.38
2013-07-12	Country	260102658	2	42.42	-52.56
2013-07-13	Country	260102658	2	42.76	-52.24
2013-07-13	Country	260102658	2	41.7	-53.42
2013-07-14	Country	260102658	2	42.77	-57.39
2013-07-15	Country	260102658	2	44.75	-58.78
2013-07-15	Country	260102658	2	44.84	-60.53
2013-07-16	Country	260102658	2	45.49	-61.56
2013-07-16	Country	260102658	2	45.31	-61.95
2013-07-05	Country	260102659	1	43.48	-60.42
2013-07-05	Country	260102659	1	43.32	-59.79
2013-07-06	Country	260102659	1	43.86	-58.48
2013-07-06	Country	260102659	1	44.19	-58.4
2013-07-07	Country	260102659	1	44.11	-58.61
2013-07-07	Country	260102659	1	44.45	-60.11
2013-07-12	Country	260102659	2	42.66	-56.51
2013-07-13	Country	260102659	2	42.36	-53.03
2013-07-13	Country	260102659	2	39.77	-52.96
2013-07-14	Country	260102659	2	40.67	-54.95
2013-07-14	Country	260102659	2	43.41	-53.27
2013-07-15	Country	260102659	2	44.52	-54.67
2013-07-15	Country	260102659	2	44.6	-55.98
2013-07-16	Country	260102659	2	45.28	-58.96
2013-07-17	Country	260102659	2	45.74	-61.55
2013-07-17	Country	260102659	2	44.77	-60.72
2013-07-06	Country	260102661	1	42.34	-55.69
2013-07-07	Country	260102661	1	42.26	-53.2
2013-07-07	Country	260102661	1	40.42	-53.28
2013-07-08	Country	260102661	1	40.71	-53.8
2013-07-08	Country	260102661	1	40.88	-54.13
2013-07-09	Country	260102661	1	41.11	-54.69
2013-07-09	Country	260102661	1	42.19	-53.78
2013-07-10	Country	260102661	1	43.66	-57.29
2013-07-16	Country	260102661	2	41.34	-55.77
2013-07-17	Country	260102661	2	40.99	-53.18
2013-07-17	Country	260102661	2	39.47	-52.48
2013-07-18	Country	260102661	2	40.22	-53.23
2013-07-18	Country	260102661	2	40.71	-53.39
2013-07-19	Country	260102661	2	41.66	-55.62
2013-07-19	Country	260102661	2	42.94	-56.21
2013-07-20	Country	260102661	2	43.8	-58.75
2013-07-06	Country	260102663	1	41.29	-54.32
2013-07-07	Country	260102663	1	41.39	-51.76
2013-07-07	Country	260102663	1	40.22	-50.81
2013-07-08	Country	260102663	1	40.94	-51.66
2013-07-08	Country	260102663	1	40.3	-53.41
2013-07-09	Country	260102663	1	40.64	-55.74
2013-07-09	Country	260102663	1	40.01	-58.92
2013-07-10	Country	260102663	1	39.62	-60.49
2013-07-13	Country	260102663	2	39.8	-58.55
2013-07-14	Country	260102663	2	38.94	-54.23
2013-07-14	Country	260102663	2	37.59	-51.5
2013-07-15	Country	260102663	2	38.65	-51.08
2013-07-15	Country	260102663	2	39.17	-50.08
2013-07-16	Country	260102663	2	39.76	-50.16
2013-07-16	Country	260102663	2	37.91	-52.44
2013-07-17	Country	260102663	2	39.15	-57.45
2013-07-17	Country	260102663	2	40.01	-61.48
2013-07-18	Country	260102663	2	39.21	-62.65
2013-07-05	Country	260102665	1	42.44	-54.98
2013-07-06	Country	260102665	1	42.54	-52.98
2013-07-06	Country	260102665	1	39.41	-55.18
2013-07-07	Country	260102665	1	39.54	-57.37
2013-07-07	Country	260102665	1	42.23	-56.06
2013-07-08	Country	260102665	1	43.62	-58.89
2013-07-09	Country	260102665	1	44.2	-61.07
2013-07-09	Country	260102665	1	43.73	-61.66
2013-07-14	Country	260102665	2	42.16	-55.35
2013-07-15	Country	260102665	2	42.25	-52.78
2013-07-15	Country	260102665	2	40.79	-52.11
2013-07-16	Country	260102665	2	41.86	-53.95
2013-07-16	Country	260102665	2	41.5	-56.29
2013-07-17	Country	260102665	2	41.95	-59.28
2013-07-08	Bird	260102701	1	42.47	-54.61
2013-07-09	Bird	260102701	1	42.68	-52.03
2013-07-09	Bird	260102701	1	41.06	-51.74
2013-07-10	Bird	260102701	1	42.11	-54.29
2013-07-10	Bird	260102701	1	42.62	-56.16
2013-07-11	Bird	260102701	1	43.09	-59.04
2013-07-17	Bird	260102701	2	42.69	-58.13
2013-07-18	Bird	260102701	2	42.1	-54.46
2013-07-18	Bird	260102701	2	39.83	-53.65
2013-07-19	Bird	260102701	2	40.71	-54.64
2013-07-19	Bird	260102701	2	40.57	-55.83
2013-07-20	Bird	260102701	2	41.81	-59.9
2013-07-25	Bird	260102701	3	43.52	-54.14
2013-07-26	Bird	260102701	3	44.89	-53.77
2013-07-26	Bird	260102701	3	43.37	-55.37
2013-07-27	Bird	260102701	3	44.09	-58.18
2013-07-09	Bird	260102702	1	39.94	-58.35
2013-07-10	Bird	260102702	1	39.45	-56.84
2013-07-10	Bird	260102702	1	40.25	-54.34
2013-07-11	Bird	260102702	1	40.93	-53.37
2013-07-11	Bird	260102702	1	38.89	-55.02
2013-07-12	Bird	260102702	1	39.71	-58.5
2013-07-18	Bird	260102702	2	37.91	-55.74
2013-07-19	Bird	260102702	2	38.99	-55.8
2013-07-19	Bird	260102702	2	40.35	-54.29
2013-07-20	Bird	260102702	2	40.54	-52.61
2013-07-20	Bird	260102702	2	37.87	-53.99
2013-07-21	Bird	260102702	2	39.99	-60.28
2013-07-25	Bird	260102702	3	42.23	-58.93
2013-07-26	Bird	260102702	3	43.62	-56.75
2013-07-26	Bird	260102702	3	40.53	-58.25
2013-07-27	Bird	260102702	3	41.15	-60.56
2013-07-30	Bird	260102702	4	42.68	-60.55
2013-07-31	Bird	260102702	4	42.43	-58.97
2013-07-31	Bird	260102702	4	42.58	-57.22
2013-08-01	Bird	260102702	4	43.15	-56.05
2013-08-01	Bird	260102702	4	39.48	-58.8
2013-08-02	Bird	260102702	4	39.5	-60.78
2013-07-06	Bird	260102703	1	41.15	-57.67
2013-07-07	Bird	260102703	1	41.8	-58.59
2013-07-07	Bird	260102703	1	42.34	-58.78
2013-07-08	Bird	260102703	1	42.89	-60.3
2013-07-15	Bird	260102703	2	43.17	-61.46
2013-07-15	Bird	260102703	2	42.66	-60.92
2013-07-16	Bird	260102703	2	42.62	-60.69
2013-07-16	Bird	260102703	2	42.65	-60.56
2013-07-17	Bird	260102703	2	43.84	-59.05
2013-07-17	Bird	260102703	2	44.38	-59.36
2013-07-23	Bird	260102703	3	42.51	-60.38
2013-07-24	Bird	260102703	3	42.5	-59.36
2013-07-24	Bird	260102703	3	42.33	-58.55
2013-07-25	Bird	260102703	3	42.86	-58.44
2013-07-25	Bird	260102703	3	41.63	-59.83
2013-07-26	Bird	260102703	3	41.63	-60.39
2013-07-26	Bird	260102703	3	42.68	-59.7
2013-07-27	Bird	260102703	3	43.58	-60.7
2013-07-07	Bird	260102704	1	42.46	-59.46
2013-07-07	Bird	260102704	1	41.28	-56.51
2013-07-07	Bird	260102704	1	39.96	-55.33
2013-07-08	Bird	260102704	1	40.76	-56.15
2013-07-08	Bird	260102704	1	41.14	-56.5
2013-07-09	Bird	260102704	1	42.55	-60.93
2013-07-07	Bird	260102705	1	36.19	-56.27
2013-07-08	Bird	260102705	1	36.74	-56.19
2013-07-08	Bird	260102705	1	37.02	-55.82
2013-07-15	Bird	260102705	2	36.87	-56.24
2013-07-16	Bird	260102705	2	37.79	-55.37
2013-07-16	Bird	260102705	2	36.42	-56.03
2013-07-17	Bird	260102705	2	37.3	-58.35
2013-07-17	Bird	260102705	2	37.57	-60.39
2013-07-18	Bird	260102705	2	37.59	-61.88
2013-07-23	Bird	260102705	3	37.52	-63.66
2013-07-24	Bird	260102705	3	35.82	-60.66
2013-07-24	Bird	260102705	3	34.56	-58.86
2013-07-25	Bird	260102705	3	36.17	-60.01
2013-07-06	Bird	260102706	1	40.68	-57.9
2013-07-07	Bird	260102706	1	39.82	-55.07
2013-07-07	Bird	260102706	1	39.37	-52.86
2013-07-08	Bird	260102706	1	40.05	-52.25
2013-07-08	Bird	260102706	1	39.65	-52.2
2013-07-09	Bird	260102706	1	40.09	-52.99
2013-07-09	Bird	260102706	1	39.83	-54.13
2013-07-10	Bird	260102706	1	41.11	-58.69
2013-07-11	Bird	260102706	1	43.13	-60.66
2013-07-11	Bird	260102706	1	42.84	-61.7
2013-07-15	Bird	260102706	2	42.5	-56.68
2013-07-16	Bird	260102706	2	42.08	-53.04
2013-07-16	Bird	260102706	2	39.11	-53.14
2013-07-17	Bird	260102706	2	39.29	-53.14
2013-07-17	Bird	260102706	2	40.54	-51.66
2013-07-18	Bird	260102706	2	41.18	-51.38
2013-07-18	Bird	260102706	2	39.71	-52.93
2013-07-19	Bird	260102706	2	40.6	-56.3
2013-07-19	Bird	260102706	2	41.25	-58.88
2013-07-20	Bird	260102706	2	41.5	-61.47
2013-07-25	Bird	260102706	3	42.99	-55.86
2013-07-26	Bird	260102706	3	43.78	-54.11
2013-07-26	Bird	260102706	3	42.26	-54.26
2013-07-27	Bird	260102706	3	43.22	-56.26
2013-07-27	Bird	260102706	3	43.02	-58.51
2013-07-28	Bird	260102706	3	43.63	-61.6
2013-07-08	Bird	260102713	1	42.91	-60.09
2013-07-08	Bird	260102713	1	42.7	-59.71
2013-07-09	Bird	260102713	1	43.17	-58.82
2013-07-09	Bird	260102713	1	43.54	-59.24
2013-07-10	Bird	260102713	1	43.05	-60.57
2013-07-10	Bird	260102713	1	42.75	-60.95
2013-07-11	Bird	260102713	1	42.87	-61.35
2013-07-11	Bird	260102713	1	42.92	-61.98
2013-07-17	Bird	260102713	2	43.22	-60.52
2013-07-17	Bird	260102713	2	43.12	-60.4
2013-07-18	Bird	260102713	2	43.58	-59.93
2013-07-18	Bird	260102713	2	43.35	-58.75
2013-07-18	Bird	260102713	2	43.11	-57.91
2013-07-19	Bird	260102713	2	43.87	-58.77
2013-07-20	Bird	260102713	2	43.08	-61.05
2013-07-20	Bird	260102713	2	42.56	-61.74
2013-07-25	Bird	260102713	3	43.36	-57.65
2013-07-26	Bird	260102713	3	44.63	-57.81
2013-07-26	Bird	260102713	3	44.29	-58.42
2013-07-27	Bird	260102713	3	44.48	-58.67
2013-07-27	Bird	260102713	3	44.08	-59.43
2013-07-28	Bird	260102713	3	44.29	-59.87
2013-08-01	Bird	260102713	4	39.89	-58.14
2013-08-02	Bird	260102713	4	40.43	-58.38
2013-08-02	Bird	260102713	4	41.08	-57.96
2013-08-03	Bird	260102713	4	41.85	-58.52
2013-08-03	Bird	260102713	4	41.3	-59.64
2013-08-04	Bird	260102713	4	42.09	-61.73
2013-08-08	Bird	260102713	5	42.03	-57.99
2013-08-09	Bird	260102713	5	43.05	-58.52
2013-08-09	Bird	260102713	5	41.72	-60.31
2013-08-10	Bird	260102713	5	41.76	-61.2
2013-07-08	Bird	260102716	1	41.95	-56.04
2013-07-09	Bird	260102716	1	42.17	-54.22
2013-07-09	Bird	260102716	1	42.28	-52.28
2013-07-10	Bird	260102716	1	42.88	-51.78
2013-07-10	Bird	260102716	1	42.48	-51.89
2013-07-11	Bird	260102716	1	43.24	-53.98
2013-07-11	Bird	260102716	1	42.9	-56.6
2013-07-12	Bird	260102716	1	43.02	-59.01
2013-07-18	Bird	260102716	2	42.1	-58.1
2013-07-19	Bird	260102716	2	42.44	-56.71
2013-07-19	Bird	260102716	2	41.07	-57.08
2013-07-20	Bird	260102716	2	41.6	-58.3
2013-07-20	Bird	260102716	2	42.12	-58.88
2013-07-21	Bird	260102716	2	42.85	-60.91
2013-07-07	Bird	260102721	1	43.07	-57.45
2013-07-08	Bird	260102721	1	43.11	-55.42
2013-07-08	Bird	260102721	1	40.95	-56.38
2013-07-09	Bird	260102721	1	41.68	-59.09
2013-07-14	Bird	260102721	2	42.7	-57.32
2013-07-15	Bird	260102721	2	43.72	-58.23
2013-07-15	Bird	260102721	2	43.54	-59.43
2013-07-16	Bird	260102721	2	43.03	-58.3
2013-07-16	Bird	260102721	2	42.62	-57.73
2013-07-17	Bird	260102721	2	43.62	-59.59
2013-07-21	Bird	260102721	3	42.68	-59.7
2013-07-22	Bird	260102721	3	43.14	-59.3
2013-07-22	Bird	260102721	3	43.51	-58.43
2013-07-23	Bird	260102721	3	44.44	-59.56
2013-07-25	Bird	260102721	4	40.29	-62.11
2013-07-26	Bird	260102721	4	41.16	-61.51
2013-07-26	Bird	260102721	4	41.17	-60.9
2013-07-27	Bird	260102721	4	41.69	-60.84
2013-07-27	Bird	260102721	4	42.09	-60.31
2013-07-28	Bird	260102721	4	42.02	-58.74
2013-07-10	Bird	260102722	1	40.13	-56.35
2013-07-11	Bird	260102722	1	41.67	-57.47
2013-07-11	Bird	260102722	1	42.3	-57.78
2013-07-12	Bird	260102722	1	42.41	-57.88
2013-07-18	Bird	260102722	2	40.86	-54.61
2013-07-19	Bird	260102722	2	42.17	-53.69
2013-07-19	Bird	260102722	2	40.31	-55.05
2013-07-20	Bird	260102722	2	40.08	-55.13
2013-07-20	Bird	260102722	2	40.96	-54.21
2013-07-21	Bird	260102722	2	41.86	-55.07
2013-07-21	Bird	260102722	2	42.08	-55.66
2013-07-22	Bird	260102722	2	43.04	-58.28
2013-07-26	Bird	260102722	3	41.61	-57.71
2013-07-27	Bird	260102722	3	42.3	-57.39
2013-07-27	Bird	260102722	3	42.4	-56.95
2013-07-28	Bird	260102722	3	42.73	-56.53
2013-07-28	Bird	260102722	3	41.29	-57.72
2013-07-29	Bird	260102722	3	41.8	-59.37
2013-07-07	Bird	260102724	1	39.13	-57.36
2013-07-08	Bird	260102724	1	39.47	-54.28
2013-07-08	Bird	260102724	1	37.05	-54.1
2013-07-09	Bird	260102724	1	37.89	-55.76
2013-07-15	Bird	260102724	2	35.48	-55.94
2013-07-16	Bird	260102724	2	36.05	-55.37
2013-07-16	Bird	260102724	2	35.34	-55.54
2013-06-19	Gull	115176835	1	42.66	-48.43
2013-06-20	Gull	115176835	1	43.05	-49.33
2013-06-20	Gull	115176835	1	44.41	-48.22
2013-06-21	Gull	115176835	1	45.01	-49.32
2013-06-26	Gull	115176835	2	42.17	-48.39
2013-06-27	Gull	115176835	2	41.75	-47.53
2013-06-27	Gull	115176835	2	44.03	-43.4
2013-06-28	Gull	115176835	2	44.52	-40.83
2013-06-28	Gull	115176835	2	42.01	-42.03
2013-06-29	Gull	115176835	2	43.89	-49.36
2013-07-04	Gull	115176835	3	45.36	-46.42
2013-07-06	Gull	115176835	3	40.26	-48.9
2013-07-07	Gull	115176835	3	40.89	-49.57
2013-07-12	Gull	115176835	4	41.95	-48.37
2013-07-13	Gull	115176835	4	43.88	-46.9
2013-07-13	Gull	115176835	4	42.22	-47.71
2013-07-14	Gull	115176835	4	41.74	-46.47
2013-06-19	Gull	115176837	1	43.91	-47.41
2013-06-21	Gull	115176837	1	41.96	-47.35
2013-06-22	Gull	115176837	1	40.87	-47.04
2013-06-24	Gull	115176837	2	43.86	-40.89
2013-06-25	Gull	115176837	2	46.2	-38.29
2013-06-25	Gull	115176837	2	42.09	-42.11
2013-06-26	Gull	115176837	2	41.64	-44.31
2013-07-01	Gull	115176837	3	45.03	-42.43
2013-07-03	Gull	115176837	3	40.11	-44.86
2013-07-04	Gull	115176837	3	40.83	-47.78
2013-07-08	Gull	115176837	4	39.95	-42.12
2013-07-09	Gull	115176837	4	40.41	-40.08
2013-07-09	Gull	115176837	4	38.87	-39.95
2013-07-10	Gull	115176837	4	39.88	-42.16
2013-07-10	Gull	115176837	4	40.43	-43.73
2013-07-11	Gull	115176837	4	41.17	-46.95
2013-07-16	Gull	115176837	5	40.02	-48.56
2013-07-17	Gull	115176837	5	38.32	-45.5
2013-07-17	Gull	115176837	5	39.59	-41.05
2013-07-18	Gull	115176837	5	43.07	-45.76
2013-07-18	Gull	115176837	5	45.06	-47.8
2013-07-19	Gull	115176837	5	45.42	-50.23
2013-06-22	Gull	115176842	1	47.8	-45.84
2013-06-23	Gull	115176842	1	47.85	-43.07
2013-06-23	Gull	115176842	1	44.77	-45.7
2013-06-24	Gull	115176842	1	44.05	-45.57
2013-06-24	Gull	115176842	1	44.93	-44.11
2013-06-25	Gull	115176842	1	46.24	-47.61
2013-06-30	Gull	115176842	2	46.82	-45.96
2013-07-01	Gull	115176842	2	47.49	-44.39
2013-07-01	Gull	115176842	2	45.76	-45.86
2013-07-02	Gull	115176842	2	45.7	-46.73
2013-07-02	Gull	115176842	2	46.38	-46.51
2013-07-03	Gull	115176842	2	47.63	-50.96
2013-07-08	Gull	115176842	3	45.86	-45.34
2013-07-09	Gull	115176842	3	46.05	-44.01
2013-07-09	Gull	115176842	3	44.86	-44.57
2013-07-10	Gull	115176842	3	44.86	-44.53
2013-07-10	Gull	115176842	3	43.85	-46.01
2013-07-11	Gull	115176842	3	43.78	-46.67
2013-07-11	Gull	115176842	3	44.27	-46.67
2013-07-12	Gull	115176842	3	45.76	-51.23
2013-07-17	Gull	115176842	4	45.38	-44.89
2013-07-18	Gull	115176842	4	46.11	-44.46
2013-07-18	Gull	115176842	4	44.1	-46.9
2013-07-19	Gull	115176842	4	44.62	-50.21
2013-07-19	Gull	115176842	4	46.13	-51.41
2013-07-20	Gull	115176842	4	46.78	-53.97
2013-06-22	Gull	115176843	1	48.85	-44.04
2013-06-23	Gull	115176843	1	48.93	-40.94
2013-06-23	Gull	115176843	1	48.1	-39.51
2013-06-24	Gull	115176843	1	48.53	-39.91
2013-06-24	Gull	115176843	1	47.89	-41.59
2013-06-25	Gull	115176843	1	48.1	-44.01
2013-06-25	Gull	115176843	1	48.15	-46.38
2013-06-26	Gull	115176843	1	48.1	-48.31
2013-07-01	Gull	115176843	2	46.73	-43.51
2013-07-02	Gull	115176843	2	47.99	-43.2
2013-07-02	Gull	115176843	2	47.61	-43.64
2013-07-03	Gull	115176843	2	47.83	-44.59
2013-07-03	Gull	115176843	2	47.64	-45.92
2013-07-04	Gull	115176843	2	48.23	-49.27
2013-07-09	Gull	115176843	3	47.93	-47.09
2013-07-10	Gull	115176843	3	47.95	-43.82
2013-07-10	Gull	115176843	3	47.58	-41.23
2013-07-11	Gull	115176843	3	48.27	-40.76
2013-07-11	Gull	115176843	3	47.09	-42.36
2013-07-12	Gull	115176843	3	48.28	-47.97
2013-06-22	Gull	115176845	1	49.4	-45
2013-06-23	Gull	115176845	1	49.64	-41.91
2013-06-23	Gull	115176845	1	47.77	-42.56
2013-06-24	Gull	115176845	1	48.11	-44.55
2013-06-24	Gull	115176845	1	47.34	-48.02
2013-06-25	Gull	115176845	1	47.2	-50.76
2013-06-25	Gull	115176845	1	48.39	-51.26
2013-06-28	Gull	115176845	2	45.78	-47.22
2013-06-29	Gull	115176845	2	45.93	-47.23
2013-06-29	Gull	115176845	2	46.2	-46.84
2013-06-30	Gull	115176845	2	47.24	-50.35
2013-07-04	Gull	115176845	3	47.81	-46.23
2013-07-05	Gull	115176845	3	47.69	-43.44
2013-07-05	Gull	115176845	3	44.62	-45.77
2013-07-06	Gull	115176845	3	45.23	-49.83
2013-07-06	Gull	115176845	3	47.76	-49.7
2013-07-07	Gull	115176845	3	48.42	-51.81
2013-07-12	Gull	115176845	4	50.77	-44.17
2013-07-13	Gull	115176845	4	51.62	-42.17
2013-07-13	Gull	115176845	4	50.41	-42.69
2013-07-14	Gull	115176845	4	50.43	-42.41
2013-07-14	Gull	115176845	4	49.42	-44.06
2013-07-15	Gull	115176845	4	49.89	-46.89
2013-06-23	Gull	115176876	1	46.72	-43.11
2013-06-24	Gull	115176876	1	47.67	-41.96
2013-06-24	Gull	115176876	1	47.55	-41.09
2013-06-25	Gull	115176876	1	47.51	-39.88
2013-06-25	Gull	115176876	1	45.6	-42.16
2013-06-26	Gull	115176876	1	46.24	-46.86
2013-07-01	Gull	115176876	2	44.92	-44.83
2013-07-02	Gull	115176876	2	45.62	-44.07
2013-07-02	Gull	115176876	2	44.28	-45.52
2013-07-03	Gull	115176876	2	45.16	-49.86
2013-07-07	Gull	115176876	3	41.94	-49.08
2013-07-08	Gull	115176876	3	41.4	-46.8
2013-07-08	Gull	115176876	3	40.91	-45.21
2013-07-09	Gull	115176876	3	42.35	-47.64
2013-07-09	Gull	115176876	3	44.52	-46.95
2013-07-10	Gull	115176876	3	45.55	-49.4
2013-07-15	Gull	115176876	4	45.88	-44.33
2013-07-16	Gull	115176876	4	46.32	-41.98
2013-07-16	Gull	115176876	4	43.2	-44.2
2013-07-17	Gull	115176876	4	43.9	-47.97
2013-07-17	Gull	115176876	4	45.83	-48.97
2013-07-18	Gull	115176876	4	46.22	-50.51
2013-06-22	Gull	115176877	1	46.1	-44.99
2013-06-23	Gull	115176877	1	46.55	-43.85
2013-06-23	Gull	115176877	1	45.48	-44.63
2013-06-24	Gull	115176877	1	45.26	-44.47
2013-06-24	Gull	115176877	1	43.75	-46.81
2013-06-25	Gull	115176877	1	44.16	-50.51
2013-06-30	Gull	115176877	2	45.18	-46.16
2013-07-01	Gull	115176877	2	45.57	-44.82
2013-07-01	Gull	115176877	2	44.52	-45.24
2013-07-02	Gull	115176877	2	44.71	-46.01
2013-07-02	Gull	115176877	2	44.68	-46.87
2013-07-03	Gull	115176877	2	45.64	-50.99
2013-07-07	Gull	115176877	3	44.15	-48.66
2013-07-08	Gull	115176877	3	44.05	-46.4
2013-07-08	Gull	115176877	3	42.74	-46.08
2013-07-09	Gull	115176877	3	43.4	-47.42
2013-07-09	Gull	115176877	3	43.84	-48.15
2013-07-10	Gull	115176877	3	44.71	-51.37
2013-07-15	Gull	115176877	4	45.71	-45.54
2013-07-16	Gull	115176877	4	45.81	-43.12
2013-07-17	Gull	115176877	4	44.47	-47.47
2013-07-18	Gull	115176877	4	45.6	-50.06
2014-06-21	Gull	115188186	1	47.06	-47.31
2014-06-22	Gull	115188186	1	47.16	-45.1
2014-06-22	Gull	115188186	1	44.84	-46.98
2014-06-23	Gull	115188186	1	45.22	-50.25
2014-06-23	Gull	115188186	1	46.74	-50.92
2014-06-24	Gull	115188186	1	46.85	-51.92
2014-06-29	Gull	115188186	2	45.85	-47.7
2014-06-30	Gull	115188186	2	45.62	-44.46
2014-06-30	Gull	115188186	2	44.2	-43.6
2014-07-01	Gull	115188186	2	44.63	-44.02
2014-07-01	Gull	115188186	2	44.11	-45.31
2014-07-02	Gull	115188186	2	45.16	-50.15
2014-07-02	Gull	115188186	2	46.28	-53.15
2014-07-03	Gull	115188186	2	45.52	-52.75
2014-07-08	Gull	115188186	3	43.54	-45.78
2014-07-09	Gull	115188186	3	44.16	-44.69
2014-07-09	Gull	115188186	3	42.86	-45.52
2014-07-10	Gull	115188186	3	44.32	-50.75
2014-06-20	Gull	115188187	1	45.02	-47.89
2014-06-21	Gull	115188187	1	45.19	-46.98
2014-06-21	Gull	115188187	1	43.94	-48.15
2014-06-22	Gull	115188187	1	44.5	-51.35
2014-06-27	Gull	115188187	2	38.95	-49.38
2014-06-28	Gull	115188187	2	38.41	-47.72
2014-06-28	Gull	115188187	2	39.55	-44.68
2014-06-29	Gull	115188187	2	40.78	-45.21
2014-06-29	Gull	115188187	2	42.07	-44.01
2014-06-30	Gull	115188187	2	43.95	-49.06
2014-07-06	Gull	115188187	3	45.08	-46.42
2014-07-07	Gull	115188187	3	46.11	-45.81
2014-07-07	Gull	115188187	3	44.72	-47.5
2014-07-08	Gull	115188187	3	44.77	-48.83
2014-07-08	Gull	115188187	3	43.87	-51.57
2014-07-09	Gull	115188187	3	43.55	-52.69
2014-06-20	Gull	115188189	1	43.5	-45.38
2014-06-21	Gull	115188189	1	43.87	-44.14
2014-06-21	Gull	115188189	1	43.09	-44.17
2014-06-22	Gull	115188189	1	44.3	-48.58
2014-06-22	Gull	115188189	1	46	-50.2
2014-06-23	Gull	115188189	1	46.03	-51.89
2014-06-29	Gull	115188189	2	43.42	-53.14
2014-06-30	Gull	115188189	2	42.4	-50.54
2014-06-30	Gull	115188189	2	41.99	-48.58
2014-07-01	Gull	115188189	2	42.7	-48.72
2014-07-01	Gull	115188189	2	43.02	-48.45
2014-07-02	Gull	115188189	2	44.29	-52.39
2014-07-07	Gull	115188189	3	47.26	-44.86
2014-07-08	Gull	115188189	3	48.17	-43.94
2014-07-08	Gull	115188189	3	47.06	-45.07
2014-07-09	Gull	115188189	3	47.05	-45.56
2014-07-09	Gull	115188189	3	47	-46.18
2014-07-10	Gull	115188189	3	47.81	-49.5
2014-06-20	Gull	115188192	1	42.34	-48.55
2014-06-21	Gull	115188192	1	42.47	-49.15
2014-06-21	Gull	115188192	1	43.35	-48.5
2014-06-22	Gull	115188192	1	44.22	-51.01
2014-07-02	Gull	115188192	3	43.48	-47.55
2014-07-03	Gull	115188192	3	44.43	-47.26
2014-07-03	Gull	115188192	3	43.95	-47.76
2014-07-04	Gull	115188192	3	44.7	-50.55
2014-07-08	Gull	115188192	4	43.24	-46.96
2014-07-09	Gull	115188192	4	43.99	-47.55
2014-07-09	Gull	115188192	4	42.97	-49.66
2014-07-10	Gull	115188192	4	43.23	-52.09
2014-06-19	Gull	115188193	1	44.81	-45.88
2014-06-20	Gull	115188193	1	44.79	-43.33
2014-06-20	Gull	115188193	1	42.41	-44.52
2014-06-21	Gull	115188193	1	42.41	-45.72
2014-06-21	Gull	115188193	1	41.21	-48.69
2014-06-22	Gull	115188193	1	41.14	-51.43
2014-06-26	Gull	115188193	2	41.52	-46.06
2014-06-27	Gull	115188193	2	42.27	-45.82
2014-06-27	Gull	115188193	2	41.19	-47.18
2014-06-28	Gull	115188193	2	41.88	-50.58
2014-07-03	Gull	115188193	3	44.32	-45.06
2014-07-04	Gull	115188193	3	45.03	-44.2
2014-07-04	Gull	115188193	3	44.01	-44.99
2014-07-05	Gull	115188193	3	44.88	-48.53
2014-07-05	Gull	115188193	3	45.64	-50.88
2014-07-06	Gull	115188193	3	45.5	-52.2
2014-06-19	Gull	115188194	1	46.17	-45.5
2014-06-20	Gull	115188194	1	46.03	-42.11
2014-06-20	Gull	115188194	1	43.26	-43.29
2014-06-21	Gull	115188194	1	44.85	-50.34
2014-06-25	Gull	115188194	3	46	-46.4
2014-06-26	Gull	115188194	3	45.69	-42.98
2014-06-26	Gull	115188194	3	42.85	-44.14
2014-06-27	Gull	115188194	3	44.1	-49.57
2014-06-27	Gull	115188194	3	46.1	-51.74
2014-06-28	Gull	115188194	3	45.98	-53.2
2014-07-01	Gull	115188194	4	46.36	-46.09
2014-07-02	Gull	115188194	4	46.54	-43.52
2014-07-02	Gull	115188194	4	44.96	-43.66
2014-07-03	Gull	115188194	4	44.82	-42.87
2014-07-03	Gull	115188194	4	43.97	-43.46
2014-07-04	Gull	115188194	4	44.38	-45.12
2014-07-04	Gull	115188194	4	44.5	-46.64
2014-07-05	Gull	115188194	4	45	-49.57
2014-07-10	Gull	115188194	5	44.64	-47.26
2014-07-11	Gull	115188194	5	44.51	-44.92
2014-07-11	Gull	115188194	5	42.93	-44.91
2014-07-12	Gull	115188194	5	44.68	-50.22
2014-06-19	Gull	115188195	1	44.79	-47.17
2014-06-20	Gull	115188195	1	44.85	-46.89
2014-06-20	Gull	115188195	1	44.05	-47.93
2014-06-21	Gull	115188195	1	44.84	-51.92
2014-06-24	Gull	115188195	2	44.76	-46.22
2014-06-25	Gull	115188195	2	45.26	-46.55
2014-06-25	Gull	115188195	2	44.46	-48.23
2014-06-26	Gull	115188195	2	44.8	-51.03
2014-06-30	Gull	115188195	3	43.87	-46.97
2014-07-01	Gull	115188195	3	44.08	-45.51
2014-07-01	Gull	115188195	3	43.05	-45.65
2014-07-02	Gull	115188195	3	44.48	-50.54
2014-07-06	Gull	115188195	4	44.28	-48.09
2014-07-07	Gull	115188195	4	44.01	-46.13
2014-07-07	Gull	115188195	4	43.03	-45.65
2014-07-08	Gull	115188195	4	44.46	-49.61
2014-06-20	Gull	115188196	1	42.58	-46.62
2014-06-21	Gull	115188196	1	42.86	-47.2
2014-06-21	Gull	115188196	1	42.84	-47.87
2014-06-22	Gull	115188196	1	42.1	-45.97
2014-06-22	Gull	115188196	1	40.96	-45.75
2014-06-23	Gull	115188196	1	42.6	-50.94
2014-06-27	Gull	115188196	2	40.94	-49.17
2014-06-28	Gull	115188196	2	40.44	-47.37
2014-06-28	Gull	115188196	2	39.59	-46.74
2014-06-29	Gull	115188196	2	39.26	-44.92
2014-06-29	Gull	115188196	2	37.87	-44.88
2014-06-30	Gull	115188196	2	40.19	-51.41
2014-07-05	Gull	115188196	3	44.43	-47.07
2014-07-06	Gull	115188196	3	44.59	-45.31
2014-07-06	Gull	115188196	3	43.16	-45.74
2014-07-07	Gull	115188196	3	42.93	-44.91
2014-07-07	Gull	115188196	3	41.92	-45.56
2014-07-08	Gull	115188196	3	42.9	-48.93
2014-07-08	Gull	115188196	3	43.64	-51.28
2014-07-09	Gull	115188196	3	43.35	-52.14
2014-06-20	Gull	115188197	1	44.44	-44.78
2014-06-21	Gull	115188197	1	45.02	-43.24
2014-06-21	Gull	115188197	1	44.28	-42.94
2014-06-22	Gull	115188197	1	45.26	-46.34
2014-06-22	Gull	115188197	1	45.18	-49.92
2014-06-23	Gull	115188197	1	44.67	-51.46
2014-06-28	Gull	115188197	2	44.96	-48.37
2014-06-29	Gull	115188197	2	44.86	-45.72
2014-06-29	Gull	115188197	2	42.49	-46.78
2014-06-30	Gull	115188197	2	42.4	-47.28
2014-06-30	Gull	115188197	2	41.51	-49.11
2014-07-01	Gull	115188197	2	41.93	-52.04
2014-07-06	Gull	115188197	3	45.5	-46.68
2014-07-07	Gull	115188197	3	45.99	-44.42
2014-07-07	Gull	115188197	3	44.1	-45.2
2014-07-08	Gull	115188197	3	44.64	-47.38
2014-07-08	Gull	115188197	3	44.06	-50.49
2014-07-09	Gull	115188197	3	44.13	-53.3
2014-06-20	Gull	115188198	1	44.26	-44.28
2014-06-21	Gull	115188198	1	44.92	-44.94
2014-06-21	Gull	115188198	1	45.51	-44.68
2014-06-22	Gull	115188198	1	45.41	-44
2014-06-22	Gull	115188198	1	44.13	-45.48
2014-06-23	Gull	115188198	1	45.15	-50.76
2014-06-28	Gull	115188198	2	43.31	-46.95
2014-06-29	Gull	115188198	2	45.12	-49.93
2014-06-29	Gull	115188198	2	46.86	-49.95
2014-06-30	Gull	115188198	2	47.39	-51.93
2014-07-05	Gull	115188198	3	46.85	-45.87
2014-07-06	Gull	115188198	3	46.82	-43.46
2014-07-06	Gull	115188198	3	44.29	-45.25
2014-07-07	Gull	115188198	3	43.87	-45.07
2014-07-07	Gull	115188198	3	43.9	-44.91
2014-07-08	Gull	115188198	3	45.23	-49.01
2014-06-23	Gull	115188511	1	48.01	-45.56
2014-06-24	Gull	115188511	1	48.26	-44.34
2014-06-24	Gull	115188511	1	47.08	-45.37
2014-06-25	Gull	115188511	1	47.63	-48.58
2014-06-30	Gull	115188511	2	46.84	-47.07
2014-07-01	Gull	115188511	2	47.24	-46.22
2014-07-01	Gull	115188511	2	46.97	-45.9
2014-07-02	Gull	115188511	2	48.06	-49.8
2014-07-02	Gull	115188511	2	48.74	-52.47
2014-07-03	Gull	115188511	2	48.26	-52.58
2014-07-08	Gull	115188511	3	47.18	-45.7
2014-07-09	Gull	115188511	3	47.48	-44.6
2014-07-09	Gull	115188511	3	46.42	-45.33
2014-07-10	Gull	115188511	3	47.57	-49.92
2014-06-21	Gull	115188512	1	46.74	-48.04
2014-06-22	Gull	115188512	1	47.01	-47.08
2014-06-22	Gull	115188512	1	46.59	-46.91
2014-06-23	Gull	115188512	1	47.64	-51.09
2014-06-27	Gull	115188512	2	44.55	-48.32
2014-06-28	Gull	115188512	2	44.42	-46.47
2014-06-28	Gull	115188512	2	44.06	-45.24
2014-06-29	Gull	115188512	2	44.21	-44.31
2014-06-29	Gull	115188512	2	44.6	-42.84
2014-06-30	Gull	115188512	2	46.79	-49.52
2014-07-06	Gull	115188512	3	48.32	-45.28
2014-07-07	Gull	115188512	3	48.6	-43.27
2014-07-07	Gull	115188512	3	47.07	-44.03
2014-07-08	Gull	115188512	3	47.62	-46.41
2014-07-08	Gull	115188512	3	46.72	-50.37
2014-07-09	Gull	115188512	3	46.46	-52.74
2014-06-22	Gull	115188513	1	48.13	-52.43
2014-06-23	Gull	115188513	1	47.51	-49.29
2014-06-23	Gull	115188513	1	46.41	-48.18
2014-06-24	Gull	115188513	1	47.5	-51.5
2014-06-28	Gull	115188513	2	46.67	-49.59
2014-06-29	Gull	115188513	2	46.36	-48.15
2014-06-29	Gull	115188513	2	44.99	-49.02
2014-06-30	Gull	115188513	2	45.87	-52.92
2014-07-05	Gull	115188513	3	48.05	-46.54
2014-07-06	Gull	115188513	3	48.52	-45.21
2014-07-06	Gull	115188513	3	47.02	-46.63
2014-07-07	Gull	115188513	3	47.65	-50.05
2014-07-07	Gull	115188513	3	48.58	-51.81
2014-07-08	Gull	115188513	3	48.37	-52.05
2014-06-21	Gull	115188514	1	49.88	-45.45
2014-06-22	Gull	115188514	1	50.67	-44.25
2014-06-22	Gull	115188514	1	50.41	-43.68
2014-06-23	Gull	115188514	1	50.71	-44.58
2014-06-23	Gull	115188514	1	50.26	-46.51
2014-06-24	Gull	115188514	1	50.4	-49.05
2014-06-29	Gull	115188514	2	50.47	-46.9
2014-06-30	Gull	115188514	2	51.15	-46.35
2014-06-30	Gull	115188514	2	51.29	-45.54
2014-07-01	Gull	115188514	2	51.37	-44.69
2014-07-01	Gull	115188514	2	50.56	-45.69
2014-07-02	Gull	115188514	2	50.77	-47.29
2014-07-02	Gull	115188514	2	50.76	-48.96
2014-07-03	Gull	115188514	2	50.61	-49.38
2014-07-08	Gull	115188514	3	48.4	-44.59
2014-07-09	Gull	115188514	3	49.47	-43.68
2014-07-09	Gull	115188514	3	49.24	-43.24
2014-07-10	Gull	115188514	3	49.68	-44.08
2014-07-10	Gull	115188514	3	49.45	-45.42
2014-07-11	Gull	115188514	3	49.8	-47.61
2014-06-22	Gull	115188515	1	46.83	-46.62
2014-06-23	Gull	115188515	1	46.84	-44.78
2014-06-23	Gull	115188515	1	45.88	-44.65
2014-06-24	Gull	115188515	1	47.26	-50.03
2014-06-24	Gull	115188515	1	49.12	-51.91
2014-06-25	Gull	115188515	1	48.55	-51.02
2014-06-25	Gull	115188515	1	48.7	-51.07
2014-06-28	Gull	115188515	2	44.87	-46.99
2014-06-29	Gull	115188515	2	44.67	-46.06
2014-06-29	Gull	115188515	2	44.38	-45.65
2014-06-30	Gull	115188515	2	44.51	-45.43
2014-06-30	Gull	115188515	2	45.2	-44.17
2014-07-01	Gull	115188515	2	47.14	-50.21
2014-07-06	Gull	115188515	3	47.17	-49.46
2014-07-07	Gull	115188515	3	46.7	-46.41
2014-07-07	Gull	115188515	3	45.74	-44.98
2014-07-08	Gull	115188515	3	46.09	-44.3
2014-07-08	Gull	115188515	3	44.99	-45.39
2014-07-09	Gull	115188515	3	46.37	-51
2014-06-22	Gull	115188526	1	46.63	-46.42
2014-06-23	Gull	115188526	1	46.92	-46.67
2014-06-23	Gull	115188526	1	46.99	-46.84
2014-06-24	Gull	115188526	1	47.91	-50.83
2014-06-29	Gull	115188526	2	49.09	-47.19
2014-06-30	Gull	115188526	2	49.46	-46.77
2014-06-30	Gull	115188526	2	49.31	-46.7
2014-07-01	Gull	115188526	2	49.41	-46.73
2014-07-01	Gull	115188526	2	49.01	-47.61
2014-07-02	Gull	115188526	2	49.41	-49.91
2014-07-02	Gull	115188526	2	49.83	-51.4
2014-07-03	Gull	115188526	2	49.65	-51.55
2014-07-08	Gull	115188526	3	48.52	-46.23
2014-07-09	Gull	115188526	3	48.89	-45.74
2014-07-09	Gull	115188526	3	49.09	-44.91
2014-07-10	Gull	115188526	3	49.6	-45.64
2014-07-10	Gull	115188526	3	49.45	-46.71
2014-07-11	Gull	115188526	3	49.8	-48.6
2013-06-17	Kent	790110523	1	41.55	-65.24
2013-06-17	Kent	790110523	1	41.55	-67.06
2013-06-18	Kent	790110523	1	42.36	-67.62
2013-06-20	Kent	790110523	1	42.82	-68.21
2013-06-20	Kent	790110523	1	43.22	-67.63
2013-06-21	Kent	790110523	1	42.87	-67.52
2013-06-21	Kent	790110523	1	42.86	-67.44
2013-06-22	Kent	790110523	1	42.97	-67.14
2013-06-22	Kent	790110523	1	42.93	-66.75
2013-06-23	Kent	790110523	1	42.41	-67.1
2013-06-23	Kent	790110523	1	42.29	-67.08
2013-06-24	Kent	790110523	1	42.08	-67.32
2013-06-24	Kent	790110523	1	42.02	-67.43
2013-06-25	Kent	790110523	1	42.4	-66.96
2013-06-25	Kent	790110523	1	42.69	-67.52
2013-06-28	Kent	790110523	2	40.78	-68.68
2013-06-28	Kent	790110523	2	39.75	-68.77
2013-06-29	Kent	790110523	2	40.7	-67.63
2013-06-29	Kent	790110523	2	41.26	-68.33
2013-06-30	Kent	790110523	2	41.51	-68.73
2013-06-30	Kent	790110523	2	41.24	-68.32
2013-07-01	Kent	790110523	2	41.56	-67.52
2013-07-01	Kent	790110523	2	41.81	-67.58
2013-07-02	Kent	790110523	2	42.1	-67.31
2013-07-02	Kent	790110523	2	42.16	-67.31
2013-07-03	Kent	790110523	2	42.02	-67.61
2013-07-03	Kent	790110523	2	41.89	-67.55
2013-07-04	Kent	790110523	2	42.22	-67.13
2013-07-04	Kent	790110523	2	42.56	-67.9
2013-07-10	Kent	790110523	3	41.49	-67.89
2013-07-10	Kent	790110523	3	40.92	-67.55
2013-07-11	Kent	790110523	3	41.07	-67.21
2013-07-11	Kent	790110523	3	41.03	-66.79
2013-07-12	Kent	790110523	3	40.49	-67.25
2013-07-12	Kent	790110523	3	40.6	-68.06
2013-07-13	Kent	790110523	3	42.18	-67.04
2013-07-13	Kent	790110523	3	42.91	-68.35
2013-07-19	Kent	790110523	4	43.52	-68.09
2013-07-19	Kent	790110523	4	42.87	-67.79
2013-07-20	Kent	790110523	4	42.67	-68.04
2013-07-20	Kent	790110523	4	42.23	-67.03
2013-07-21	Kent	790110523	4	41.43	-67.29
2013-07-21	Kent	790110523	4	40.82	-65.89
2013-07-22	Kent	790110523	4	40.02	-65.71
2013-07-22	Kent	790110523	4	41.02	-68.21
2013-06-19	Kent	790118670	1	41.78	-67.72
2013-06-19	Kent	790118670	1	41.46	-68.77
2013-06-20	Kent	790118670	1	42.85	-67.73
2013-06-20	Kent	790118670	1	43.15	-67.82
2013-06-21	Kent	790118670	1	43.37	-67.49
2013-06-21	Kent	790118670	1	43.39	-67.3
2013-06-22	Kent	790118670	1	43.11	-67.5
2013-06-22	Kent	790118670	1	42.96	-67.23
2013-06-23	Kent	790118670	1	42.53	-67.55
2013-06-23	Kent	790118670	1	42.5	-67.84
2013-06-28	Kent	790118670	2	39.93	-69.99
2013-06-28	Kent	790118670	2	38.76	-69.99
2013-06-29	Kent	790118670	2	40.53	-67.71
2013-06-29	Kent	790118670	2	41.39	-68.2
2013-06-30	Kent	790118670	2	41.89	-68.03
2013-06-30	Kent	790118670	2	41.94	-68.07
2013-07-01	Kent	790118670	2	42.11	-67.93
2013-07-01	Kent	790118670	2	42.12	-67.91
2013-07-02	Kent	790118670	2	41.76	-68.49
2013-07-02	Kent	790118670	2	41.47	-68.19
2013-07-03	Kent	790118670	2	41.61	-67.8
2013-07-03	Kent	790118670	2	41.9	-68.39
2013-07-08	Kent	790118670	3	43.78	-67.56
2013-07-08	Kent	790118670	3	42.96	-66
2013-07-09	Kent	790118670	3	41.74	-66.3
2013-07-09	Kent	790118670	3	41.48	-65.84
2013-07-10	Kent	790118670	3	40.69	-66.59
2013-07-10	Kent	790118670	3	40.82	-67.78
2013-07-14	Kent	790118670	4	41.21	-65.54
2013-07-14	Kent	790118670	4	41.37	-66.62
2013-07-15	Kent	790118670	4	42.17	-66.91
2013-07-15	Kent	790118670	4	42.55	-68.37
2013-06-19	Kent	790118685	1	39.47	-68.64
2013-06-19	Kent	790118685	1	38.91	-69.91
2013-06-20	Kent	790118685	1	40.89	-68.5
2013-06-20	Kent	790118685	1	41.51	-69.17
2013-06-21	Kent	790118685	1	41.89	-69.22
2013-06-21	Kent	790118685	1	41.92	-69.41
2013-06-22	Kent	790118685	1	42.43	-68.79
2013-06-22	Kent	790118685	1	42.71	-69.21
2013-06-23	Kent	790118685	1	43.04	-69.09
2013-06-23	Kent	790118685	1	42.93	-68.66
2013-06-29	Kent	790118685	2	42.99	-70.39
2013-06-29	Kent	790118685	2	42.83	-70.44
2013-06-30	Kent	790118685	2	42.93	-70.38
2013-06-30	Kent	790118685	2	42.55	-69.05
2013-07-01	Kent	790118685	2	41.51	-69.24
2013-07-01	Kent	790118685	2	41.37	-69.03
2013-07-02	Kent	790118685	2	41.41	-68.85
2013-07-02	Kent	790118685	2	41.45	-68.85
2013-07-09	Kent	790118685	3	42.8	-69.26
2013-07-09	Kent	790118685	3	41.73	-68.18
2013-07-10	Kent	790118685	3	40.06	-69.43
2013-07-10	Kent	790118685	3	39.58	-69.34
2013-07-11	Kent	790118685	3	40.33	-68.51
2013-07-11	Kent	790118685	3	40.26	-67.51
2013-07-12	Kent	790118685	3	39.8	-67.26
2013-07-12	Kent	790118685	3	40.16	-68.06
2013-07-13	Kent	790118685	3	40.95	-68.07
2013-07-13	Kent	790118685	3	40.56	-66.97
2013-07-14	Kent	790118685	3	40.23	-66.48
2013-07-14	Kent	790118685	3	41.17	-68.76
2013-07-19	Kent	790118685	4	41.79	-68.25
2013-07-19	Kent	790118685	4	40.9	-68.08
2013-07-20	Kent	790118685	4	41.37	-67.63
2013-07-20	Kent	790118685	4	41.51	-67.6
2013-07-21	Kent	790118685	4	42.31	-66.89
2013-07-21	Kent	790118685	4	43.09	-68.53
2013-06-20	Kent	790111070	1	42.33	-69.3
2013-06-20	Kent	790111070	1	41.77	-69.53
2013-06-21	Kent	790111070	1	41.85	-69.58
2013-06-21	Kent	790111070	1	41.65	-68.99
2013-06-22	Kent	790111070	1	41.15	-69.04
2013-06-22	Kent	790111070	1	41.07	-68.89
2013-06-23	Kent	790111070	1	41.07	-68.69
2013-06-23	Kent	790111070	1	40.94	-68.1
2013-06-24	Kent	790111070	1	41.18	-67.14
2013-06-24	Kent	790111070	1	41.79	-68.23
2013-06-25	Kent	790111070	1	43.58	-66.64
2013-06-25	Kent	790111070	1	44.01	-66.7
2013-06-30	Kent	790111070	2	43.37	-67.68
2013-06-30	Kent	790111070	2	43.27	-67.58
2013-07-01	Kent	790111070	2	43.7	-66.9
2013-07-01	Kent	790111070	2	43.71	-66.33
2013-07-02	Kent	790111070	2	43.25	-66.53
2013-07-02	Kent	790111070	2	42.96	-65.78
2013-07-03	Kent	790111070	2	42.52	-65.76
2013-07-03	Kent	790111070	2	42.92	-67.14
2013-07-08	Kent	790111070	3	44.82	-66.49
2013-07-08	Kent	790111070	3	44.61	-66.21
2013-07-09	Kent	790111070	3	43.66	-67.54
2013-07-09	Kent	790111070	3	43.02	-66.75
2013-07-10	Kent	790111070	3	42.85	-66.4
2013-07-10	Kent	790111070	3	42.98	-66.51
2013-07-16	Kent	790111070	4	45.38	-66.8
2013-07-16	Kent	790111070	4	45.2	-66.55
2013-07-17	Kent	790111070	4	44.89	-67.05
2013-07-17	Kent	790111070	4	44.76	-67.11
2013-06-22	Kent	790111005	1	42.08	-69.04
2013-06-22	Kent	790111005	1	41.34	-69.59
2013-06-23	Kent	790111005	1	39.68	-72.34
2013-06-23	Kent	790111005	1	38.63	-71.99
2013-06-24	Kent	790111005	1	38.37	-71.93
2013-06-24	Kent	790111005	1	37.7	-70.01
2013-06-25	Kent	790111005	1	38.95	-66.51
2013-06-25	Kent	790111005	1	40.81	-68.76
2013-07-02	Kent	790111005	2	42.03	-67.89
2013-07-02	Kent	790111005	2	41.52	-67.37
2013-07-03	Kent	790111005	2	41.07	-67.55
2013-07-03	Kent	790111005	2	41.03	-67.64
2013-07-04	Kent	790111005	2	41.17	-67.63
2013-07-04	Kent	790111005	2	41.06	-67.3
2013-07-05	Kent	790111005	2	40.75	-67.49
2013-07-05	Kent	790111005	2	41	-68.51
2013-07-11	Kent	790111005	3	41.03	-67.36
2013-07-11	Kent	790111005	3	39.92	-65.38
2013-07-12	Kent	790111005	3	40.49	-62.89
2013-07-12	Kent	790111005	3	41.49	-63.44
2013-07-13	Kent	790111005	3	41.74	-63.89
2013-07-13	Kent	790111005	3	42.02	-65.24
2013-07-14	Kent	790111005	3	42.32	-66.42
2013-07-14	Kent	790111005	3	42.5	-68.2
2013-07-19	Kent	790111005	4	43.1	-68.12
2013-07-19	Kent	790111005	4	42.75	-68.76
2013-06-21	Kent	140181879	1	43.5	-67.32
2013-06-21	Kent	140181879	1	42.63	-65.92
2013-06-22	Kent	140181879	1	42.06	-65.29
2013-06-22	Kent	140181879	1	42.17	-65.09
2013-06-23	Kent	140181879	1	41.98	-65.13
2013-06-23	Kent	140181879	1	42.51	-67.03
2013-06-29	Kent	140181879	2	43.19	-67.89
2013-06-29	Kent	140181879	2	43.34	-68.55
2013-06-30	Kent	140181879	2	44.06	-68.17
2013-06-30	Kent	140181879	2	43.87	-67.16
2013-07-01	Kent	140181879	2	43.12	-67.35
2013-07-01	Kent	140181879	2	43.05	-67.37
2013-07-02	Kent	140181879	2	43.1	-67.38
2013-07-02	Kent	140181879	2	43.27	-68.05
2013-07-03	Kent	140181879	2	44	-67.72
2013-07-03	Kent	140181879	2	44.24	-68.3
2013-07-07	Kent	140181879	3	43.72	-65.5
2013-07-07	Kent	140181879	3	43.23	-63.97
2013-07-08	Kent	140181879	3	41.78	-64.63
2013-07-08	Kent	140181879	3	41.66	-64.97
2013-07-09	Kent	140181879	3	42.27	-64.65
2013-07-09	Kent	140181879	3	42.17	-64.03
2013-07-10	Kent	140181879	3	41.61	-64.32
2013-07-10	Kent	140181879	3	41.66	-64.79
2013-07-11	Kent	140181879	3	42.39	-64.47
2013-07-11	Kent	140181879	3	42.91	-65.87
2013-07-17	Kent	140181879	4	43.24	-65.91
2013-07-17	Kent	140181879	4	42.47	-64.88
2013-07-18	Kent	140181879	4	41.7	-65.09
2013-07-18	Kent	140181879	4	41.44	-64.59
2013-07-19	Kent	140181879	4	41.19	-64.66
2013-07-19	Kent	140181879	4	41.26	-64.96
2013-07-20	Kent	140181879	4	41.83	-64.83
2013-07-20	Kent	140181879	4	42.77	-67.46
2013-06-20	Kent	140181955	1	42.35	-66.65
2013-06-20	Kent	140181955	1	41.76	-65.02
2013-06-21	Kent	140181955	1	40.35	-65.28
2013-06-21	Kent	140181955	1	40.57	-66.28
2013-06-22	Kent	140181955	1	41.95	-65.29
2013-06-22	Kent	140181955	1	42.63	-66.67
2013-06-29	Kent	140181955	2	42.12	-66.73
2013-06-29	Kent	140181955	2	42.33	-67.07
2013-06-30	Kent	140181955	2	42.44	-67.31
2013-06-30	Kent	140181955	2	42.09	-66.43
2013-07-01	Kent	140181955	2	41.81	-66.02
2013-07-01	Kent	140181955	2	41.68	-65.23
2013-07-02	Kent	140181955	2	41.67	-64.52
2013-07-02	Kent	140181955	2	42.18	-65.54
2013-07-03	Kent	140181955	2	42.87	-65.65
2013-07-03	Kent	140181955	2	43.3	-67.3
2013-07-09	Kent	140181955	3	42.23	-64.45
2013-07-09	Kent	140181955	3	41.74	-63.5
2013-07-10	Kent	140181955	3	41.06	-63.62
2013-07-10	Kent	140181955	3	41.11	-63.95
2013-07-11	Kent	140181955	3	41.38	-64.12
2013-07-11	Kent	140181955	3	41.66	-65.21
2013-07-17	Kent	140181955	4	43.07	-65.29
2013-07-17	Kent	140181955	4	42.32	-64.23
2013-07-18	Kent	140181955	4	41.59	-64.36
2013-07-18	Kent	140181955	4	41.31	-63.72
2013-07-19	Kent	140181955	4	40.34	-64.5
2013-07-19	Kent	140181955	4	40.54	-65.85
2013-07-20	Kent	140181955	4	42.2	-65.48
2013-07-20	Kent	140181955	4	42.88	-67.13
2013-06-20	Kent	140179840	1	43.15	-67.26
2013-06-20	Kent	140179840	1	42.81	-65.8
2013-06-21	Kent	140179840	1	42.86	-64.2
2013-06-21	Kent	140179840	1	43.19	-63.83
2013-06-22	Kent	140179840	1	42.88	-63.86
2013-06-22	Kent	140179840	1	43.18	-64.98
2013-06-28	Kent	140179840	2	41.46	-66.54
2013-06-28	Kent	140179840	2	41.32	-67.58
2013-06-29	Kent	140179840	2	42.01	-67.68
2013-06-29	Kent	140179840	2	41.89	-67.43
2013-06-30	Kent	140179840	2	41.27	-68.09
2013-06-30	Kent	140179840	2	40.91	-67.63
2013-07-01	Kent	140179840	2	41.96	-65.77
2013-07-01	Kent	140179840	2	42.35	-65.26
2013-07-02	Kent	140179840	2	42.12	-65.17
2013-07-02	Kent	140179840	2	41.96	-64.59
2013-07-03	Kent	140179840	2	41.71	-64.45
2013-07-03	Kent	140179840	2	42.69	-67.59
2013-07-08	Kent	140179840	3	42.09	-66.04
2013-07-08	Kent	140179840	3	41.52	-65.3
2013-07-09	Kent	140179840	3	41.22	-65.13
2013-07-09	Kent	140179840	3	41.27	-65.16
2013-07-10	Kent	140179840	3	41.3	-65.32
2013-07-10	Kent	140179840	3	41.33	-65.6
2013-07-11	Kent	140179840	3	41.83	-65.4
2013-07-11	Kent	140179840	3	42.33	-66.8
2013-07-16	Kent	140179840	4	42.77	-65.22
2013-07-16	Kent	140179840	4	42.28	-64.73
2013-07-17	Kent	140179840	4	42.06	-64.78
2013-07-17	Kent	140179840	4	42.09	-64.93
2013-07-18	Kent	140179840	4	41.71	-65.84
2013-07-18	Kent	140179840	4	41.98	-67.58
2013-06-17	Kent	140180425	1	43.3	-65.74
2013-06-17	Kent	140180425	1	43.25	-66.39
2013-06-18	Kent	140180425	1	43.62	-66.37
2013-06-18	Kent	140180425	1	43.64	-66.45
2013-06-19	Kent	140180425	1	42.24	-68.54
2013-06-19	Kent	140180425	1	42.03	-69.98
2013-06-25	Kent	140180425	2	43.78	-67.78
2013-06-25	Kent	140180425	2	43.64	-67.88
2013-06-26	Kent	140180425	2	43.25	-68.58
2013-06-26	Kent	140180425	2	42.76	-67.64
2013-06-27	Kent	140180425	2	42.55	-67.03
2013-06-27	Kent	140180425	2	42.76	-67.18
2013-06-28	Kent	140180425	2	42.22	-68.15
2013-06-28	Kent	140180425	2	41.87	-68.02
2013-07-04	Kent	140180425	3	44.66	-66.87
2013-07-04	Kent	140180425	3	44.98	-66.77
2013-07-05	Kent	140180425	3	44.61	-67.4
2013-07-05	Kent	140180425	3	44.18	-66.5
2013-07-06	Kent	140180425	3	43.75	-66.38
2013-07-06	Kent	140180425	3	44.04	-67.35
2013-07-12	Kent	140180425	4	41.6	-66.91
2013-07-12	Kent	140180425	4	41.68	-67.73
2013-07-13	Kent	140180425	4	43.14	-66.8
2013-07-13	Kent	140180425	4	43.46	-66.93
2013-07-14	Kent	140180425	4	42.87	-68.11
2013-07-14	Kent	140180425	4	42.65	-68.63
2013-07-21	Kent	140180425	5	43.65	-66.52
2013-07-21	Kent	140180425	5	43.59	-67.01
2013-07-22	Kent	140180425	5	44.45	-66.71
2013-07-22	Kent	140180425	5	44.6	-66.91
2013-06-18	Kent	790111056	1	41.95	-65.41
2013-06-18	Kent	790111056	1	42.3	-66.79
2013-06-19	Kent	790111056	1	42.41	-67.9
2013-06-19	Kent	790111056	1	42.46	-69.24
2013-06-20	Kent	790111056	1	44.08	-68.04
2013-06-20	Kent	790111056	1	44.34	-67.87
2013-06-25	Kent	790111056	2	43.53	-67.54
2013-06-25	Kent	790111056	2	43.45	-67.13
2013-06-26	Kent	790111056	2	42.9	-67.54
2013-06-26	Kent	790111056	2	42.5	-66.66
2013-06-27	Kent	790111056	2	42.07	-66.43
2013-06-27	Kent	790111056	2	42.27	-66.91
2013-07-02	Kent	790111056	3	41.3	-68.35
2013-07-02	Kent	790111056	3	40.91	-68.69
2013-07-03	Kent	790111056	3	42.17	-67.37
2013-07-03	Kent	790111056	3	42.64	-67.67
2013-07-07	Kent	790111056	4	44.16	-66.88
2013-07-07	Kent	790111056	4	43.93	-66.5
2013-07-08	Kent	790111056	4	43.65	-66.71
2013-07-08	Kent	790111056	4	43.58	-66.75
2013-07-13	Kent	790111056	5	44.34	-67.59
2013-07-13	Kent	790111056	5	44.26	-67.72
2013-06-21	Kent	790118900	1	43.69	-69.19
2013-06-21	Kent	790118900	1	43.04	-69.11
2013-06-22	Kent	790118900	1	43.02	-69.02
2013-06-22	Kent	790118900	1	42.74	-68.02
2013-06-23	Kent	790118900	1	42.27	-67.67
2013-06-23	Kent	790118900	1	42.38	-67.77
2013-06-28	Kent	790118900	2	42.37	-67.49
2013-06-28	Kent	790118900	2	42.22	-68.41
2013-06-29	Kent	790118900	2	42.42	-69.08
2013-06-29	Kent	790118900	2	42.31	-69.43
2013-06-30	Kent	790118900	2	42.75	-69.17
2013-06-30	Kent	790118900	2	42.98	-69.75
2013-07-01	Kent	790118900	2	43.62	-69.45
2013-07-01	Kent	790118900	2	43.31	-68.12
2013-07-02	Kent	790118900	2	41.64	-69.27
2013-07-02	Kent	790118900	2	41.14	-68.86
2013-07-07	Kent	790118900	3	44.47	-66.45
2013-07-07	Kent	790118900	3	44.21	-65.99
2013-07-08	Kent	790118900	3	42.61	-68.03
2013-07-08	Kent	790118900	3	41.9	-67.83
2013-07-09	Kent	790118900	3	41.48	-68.34
2013-07-09	Kent	790118900	3	41.22	-68.08
2013-07-10	Kent	790118900	3	41.38	-67.78
2013-07-10	Kent	790118900	3	41.29	-67.27
2013-07-11	Kent	790118900	3	40.52	-67.94
2013-07-11	Kent	790118900	3	40.34	-68.11
2013-07-16	Kent	790118900	4	44.66	-66.4
2013-07-16	Kent	790118900	4	44.35	-66.6
2013-07-17	Kent	790118900	4	43.11	-68.8
2013-07-17	Kent	790118900	4	42.09	-67.93
2013-07-18	Kent	790118900	4	41.42	-68.16
2013-07-18	Kent	790118900	4	41.53	-68.73
2013-06-18	Kent	790111257	1	43.09	-65.32
2013-06-18	Kent	790111257	1	42.33	-63.01
2013-06-19	Kent	790111257	1	37.22	-67.32
2013-06-19	Kent	790111257	1	36.8	-70.53
2013-06-20	Kent	790111257	1	39.99	-69.7
2013-06-20	Kent	790111257	1	40.26	-69.75
2013-06-21	Kent	790111257	1	39.53	-70.7
2013-06-21	Kent	790111257	1	39.24	-70.8
2013-06-22	Kent	790111257	1	40.12	-69.7
2013-06-22	Kent	790111257	1	40.19	-68.86
2013-06-23	Kent	790111257	1	40.31	-67.83
2013-06-23	Kent	790111257	1	40.69	-68.04
2013-06-24	Kent	790111257	1	41.67	-66.85
2013-06-24	Kent	790111257	1	42.32	-67.94
2013-07-01	Kent	790111257	3	41.87	-65.75
2013-07-01	Kent	790111257	3	41.47	-65.07
2013-07-02	Kent	790111257	3	41.27	-64.72
2013-07-02	Kent	790111257	3	41.27	-64.41
2013-07-03	Kent	790111257	3	41.16	-64.32
2013-07-03	Kent	790111257	3	41.27	-64.61
2013-07-04	Kent	790111257	3	41.48	-64.71
2013-07-04	Kent	790111257	3	42.1	-66.84
2013-07-10	Kent	790111257	4	41.99	-66.71
2013-07-10	Kent	790111257	4	41.36	-65.33
2013-07-11	Kent	790111257	4	40.98	-64.61
2013-07-11	Kent	790111257	4	41.33	-64.98
2013-07-12	Kent	790111257	4	40.64	-66.41
2013-07-12	Kent	790111257	4	40.1	-66.31
2013-07-13	Kent	790111257	4	41.28	-64.94
2013-07-13	Kent	790111257	4	41.9	-65.48
2013-07-14	Kent	790111257	4	42.56	-65.35
2013-07-14	Kent	790111257	4	43.13	-67.06
2013-07-19	Kent	790111257	5	43.31	-67.21
2013-07-19	Kent	790111257	5	42.66	-66.46
2013-07-20	Kent	790111257	5	42.42	-66.32
2013-07-20	Kent	790111257	5	42.03	-65.07
2013-07-21	Kent	790111257	5	41.03	-65.33
2013-07-21	Kent	790111257	5	40.87	-65.21
2013-07-22	Kent	790111257	5	41.19	-65.01
2013-07-22	Kent	790111257	5	42.15	-67.51
2013-06-22	Kent	127184137	1	43.4	-68.33
2013-06-22	Kent	127184137	1	42.9	-68.26
2013-06-23	Kent	127184137	1	42.6	-68.58
2013-06-23	Kent	127184137	1	41.96	-66.77
2013-06-24	Kent	127184137	1	40.7	-66.67
2013-06-24	Kent	127184137	1	40.97	-67.5
2013-06-25	Kent	127184137	1	41.61	-67.42
2013-06-25	Kent	127184137	1	41.86	-68.23
2013-06-26	Kent	127184137	1	41.42	-69.66
2013-06-26	Kent	127184137	1	40.35	-67.73
2013-06-27	Kent	127184137	1	41.32	-64.47
2013-06-27	Kent	127184137	1	42.61	-65.57
2013-07-03	Kent	127184137	2	41.79	-69.64
2013-07-03	Kent	127184137	2	41.19	-70.25
2013-07-04	Kent	127184137	2	42.63	-68.95
2013-07-04	Kent	127184137	2	42.22	-66.35
2013-07-05	Kent	127184137	2	40.76	-65.86
2013-07-05	Kent	127184137	2	40.84	-65.65
2013-07-06	Kent	127184137	2	40.61	-65.85
2013-07-06	Kent	127184137	2	40.59	-66.07
2013-07-07	Kent	127184137	2	41.05	-65.81
2013-07-07	Kent	127184137	2	41.71	-67.64
2013-07-14	Kent	127184137	3	44.69	-66.7
2013-07-15	Kent	127184137	3	41.62	-67.09
2013-07-15	Kent	127184137	3	41.1	-67.57
2013-07-16	Kent	127184137	3	42.23	-66.86
2013-07-16	Kent	127184137	3	42.65	-67.46
2013-07-17	Kent	127184137	3	43.84	-66.73
2013-07-17	Kent	127184137	3	44.11	-66.92
2013-06-17	Kent	790118661	1	41.45	-65.55
2013-06-17	Kent	790118661	1	40.88	-65.9
2013-06-18	Kent	790118661	1	40.94	-66.06
2013-06-18	Kent	790118661	1	40.63	-65.29
2013-06-19	Kent	790118661	1	38.32	-67.44
2013-06-19	Kent	790118661	1	38.3	-69.6
2013-06-20	Kent	790118661	1	41.29	-67.74
2013-06-20	Kent	790118661	1	42.26	-69.15
2013-06-25	Kent	790118661	2	42.32	-64.83
2013-06-25	Kent	790118661	2	42.03	-63.5
2013-06-26	Kent	790118661	2	41.23	-63.3
2013-06-26	Kent	790118661	2	41.08	-62.67
2013-06-27	Kent	790118661	2	40.85	-62.37
2013-06-27	Kent	790118661	2	41.14	-63.07
2013-06-28	Kent	790118661	2	41.9	-62.73
2013-06-28	Kent	790118661	2	41.39	-60.8
2013-06-28	Kent	790118661	2	41.19	-59.16
2013-06-29	Kent	790118661	2	42	-59.93
2013-06-30	Kent	790118661	2	42.4	-60.23
2013-06-30	Kent	790118661	2	43.19	-63.3
2013-07-01	Kent	790118661	2	43.65	-65.75
2013-07-01	Kent	790118661	2	43.15	-66.5
2013-07-07	Kent	790118661	3	41.25	-65.13
2013-07-07	Kent	790118661	3	40.4	-64.05
2013-07-08	Kent	790118661	3	39.49	-64.25
2013-07-08	Kent	790118661	3	39.26	-63.83
2013-07-09	Kent	790118661	3	39.28	-63.52
2013-07-09	Kent	790118661	3	39.54	-63.99
2013-07-11	Kent	790118661	3	40.71	-65.13
2013-07-11	Kent	790118661	3	42.27	-67.25
2013-07-16	Kent	790118661	4	42.8	-68.73
2013-07-16	Kent	790118661	4	41.99	-68.73
2013-07-17	Kent	790118661	4	40.63	-70.68
2013-07-17	Kent	790118661	4	39.82	-70.43
2013-07-18	Kent	790118661	4	40.55	-69.57
2013-07-18	Kent	790118661	4	40.82	-69.48
2013-07-19	Kent	790118661	4	41.93	-68.3
2013-07-19	Kent	790118661	4	42.49	-68.81
2013-06-23	Kent	790111381	1	43.22	-69.56
2013-06-23	Kent	790111381	1	42.51	-69.53
2013-06-24	Kent	790111381	1	42.77	-69.09
2013-06-24	Kent	790111381	1	42.56	-67.98
2013-06-25	Kent	790111381	1	42.07	-67.56
2013-06-25	Kent	790111381	1	42.31	-68
2013-07-01	Kent	790111381	2	43.55	-68.76
2013-07-01	Kent	790111381	2	43.29	-68.83
2013-07-02	Kent	790111381	2	42.57	-70.03
2013-07-02	Kent	790111381	2	42.11	-69.74
2013-07-03	Kent	790111381	2	42.42	-69.1
2013-07-03	Kent	790111381	2	42.86	-69.97
2013-07-04	Kent	790111381	2	43.62	-69.82
2013-07-04	Kent	790111381	2	43.67	-69.87
2013-07-05	Kent	790111381	2	43.79	-69.87
2013-07-05	Kent	790111381	2	43.56	-69.09
2013-07-06	Kent	790111381	2	43.37	-68.71
2013-07-06	Kent	790111381	2	43.38	-68.4
2013-07-09	Kent	790111381	3	43.96	-68.13
2013-07-09	Kent	790111381	3	43.36	-67.18
2013-07-15	Kent	790111381	4	45.23	-67.56
2013-07-15	Kent	790111381	4	45.19	-67.55
2013-07-16	Kent	790111381	4	45.24	-67.76
2013-07-16	Kent	790111381	4	45.07	-67.39
2013-07-17	Kent	790111381	4	44.94	-67.52
2013-07-17	Kent	790111381	4	44.81	-67.22
2013-06-20	Kent	790118612	1	43.14	-69.05
2013-06-20	Kent	790118612	1	42.82	-68.75
2013-06-21	Kent	790118612	1	42.62	-68.7
2013-06-21	Kent	790118612	1	42.59	-68.62
2013-06-22	Kent	790118612	1	42.55	-68.54
2013-06-22	Kent	790118612	1	42.77	-69.28
2013-06-23	Kent	790118612	1	42.92	-69.74
2013-06-23	Kent	790118612	1	42.41	-68.52
2013-06-30	Kent	790118612	2	43.06	-70.82
2013-06-30	Kent	790118612	2	43.33	-70.56
2013-07-01	Kent	790118612	2	43.26	-70.46
2013-07-01	Kent	790118612	2	42.94	-69.3
2013-07-02	Kent	790118612	2	42.07	-69.48
2013-07-02	Kent	790118612	2	41.94	-69.29
2013-07-03	Kent	790118612	2	41.98	-69.13
2013-07-03	Kent	790118612	2	42.01	-69.13
2013-07-04	Kent	790118612	2	43.47	-67.13
2013-07-04	Kent	790118612	2	44.04	-67.19
2013-07-09	Kent	790118612	3	43.53	-68.06
2013-07-09	Kent	790118612	3	42.65	-66.92
2013-07-10	Kent	790118612	3	41.31	-67.77
2013-07-10	Kent	790118612	3	41.2	-68.33
2013-07-14	Kent	790118612	4	43.84	-68.4
2013-07-14	Kent	790118612	4	42.78	-67.47
2013-07-15	Kent	790118612	4	42.61	-67.01
2013-07-15	Kent	790118612	4	42.78	-67.1
2013-07-16	Kent	790118612	4	43.12	-67
2013-07-16	Kent	790118612	4	43.38	-67.74
2013-07-22	Kent	790118612	5	43.59	-67.96
2013-07-22	Kent	790118612	5	42.53	-66.6
2013-07-23	Kent	790118612	5	41.68	-66.59
2013-07-23	Kent	790118612	5	41.89	-67.18
2013-07-24	Kent	790118612	5	42.49	-67.38
2013-07-24	Kent	790118612	5	42.38	-67.27
2013-07-25	Kent	790118612	5	42.23	-67.69
2013-07-25	Kent	790118612	5	41.7	-66.66
2013-06-22	Kent	790111074	1	42.91	-64.41
2013-06-22	Kent	790111074	1	42.16	-61.74
2013-06-23	Kent	790111074	1	40.65	-61.14
2013-06-23	Kent	790111074	1	40.87	-61.31
2013-06-24	Kent	790111074	1	40.76	-61.61
2013-06-24	Kent	790111074	1	40.77	-62
2013-06-25	Kent	790111074	1	41.2	-61.78
2013-06-25	Kent	790111074	1	42.26	-65.14
2013-06-30	Kent	790111074	2	43.5	-68.35
2013-06-30	Kent	790111074	2	43.15	-68.09
[truncated: 571 more rows]
